# Supplementary material for: Deciphering genetic causes for sex differences in human health through drug metabolism and transporter genes
Source: Nat Commun. 2023 Jan 12;14:175. doi: 10.1038/s41467-023-35808-6 (PMC9837057; doi:10.1038/s41467-023-35808-6)
Supplement: Supplementary file 4 — Supplementary Data 1-20 [file 41467_2023_35808_MOESM4_ESM.xlsx]

## Sheet: Meta
Supplementary Data 1	DMET genes information
Gene	Ensembl ID
Species	species
Gene.Name	Gene name
Class	Category (transporter or enzyme)
Supplementary Data 2	List of Traits that included in analysis
Supplementary Data 3	Sex differences of esitmated heritability and genetic correlation in 564 traits
Traits	Trait ID
Description	Trait description
F_Heritability	Heritability estimated from Female GWAS summary statistic
F_Heritability_se	Standard error of heritability estimated from Female GWAS summary statistic
M_Heritability	Heritability estimated from Male GWAS summary statistic
M_Heritability_se	Standard error of heritability estimated from Male GWAS summary statistic
Genetic_correlation	Genetic correlation coefficient between male and female for same trait
Genetic_correlation_se	Standard error genetic correlation coefficient between male and female for same trait
p_value_genetic_correlation	p value for genetic correlation
z_score_diff_heritability	z score for sex differences in h2
t_score_genetic_correlation	t score for genetic correlation coefficient differ with 1
Supplementary Data 4	Sex differences of esitmated heritability in 1222 nonDMET traits
Traits	Trait ID
Description	Trait description
F_Heritability	Heritability estimated from Female GWAS summary statistic
F_Heritability_se	Standard error of heritability estimated from Female GWAS summary statistic
M_Heritability	Heritability estimated from Male GWAS summary statistic
M_Heritability_se	Standard error of heritability estimated from Male GWAS summary statistic
z_score_diff_heritability	z score for sex differences in h2
pvalue2sided	p value for sex differences in h2
Supplementary Data 5	Sex differential effect of cis-DMET genes variants in 564 traits
SNP	SNP infor
Alt_allele
Ref_allele
Z_female	Z score of SNP-traits association in female
Beta_female	Effective size of SNP-traits association in female
SE_female	Standard error of beta
Z_male	Z score of SNP-traits association in male
Beta_male	Effective size of SNP-traits association in male
SE_male	Standard error of beta
z_score_diff	z score for sex differences in SNP-traits associations effect
pvalue2sided	p value for sex differences in SNP-traits associations effect
FDR_DMET	FDR corrected p value
traits	Traits ID
Description	Traits description
Supplementary Data 6	Colocalization of sex heterogeneous SNPs in 13 traits
Trait_name	Traits ID
SNP	SNP
PPH0	posterior probability neither trait has a genetic association in the region
PPH1	posterior probability only male has a genetic association in the region
PPH2	posterior probability only female has a genetic association in the region
PPH3	both traits are associated, but with different causal variants
PPH4	both traits are associated and share a single causal variant
Supplementary Data 7	Sex stratified cis-DMET eQTL analysis
variant_id	SNP ID
rs_id_dbSNP151_GRCh38p7	SNP rs ID
gene_id_ensembl	Gene ensembl ID
pval_nominal_male	p value of male eQTL
slope_male	beta of male eQTL
slope_se_male	standard error of beta of male eQTL
padj_variants_male	Adjusted p value of male eQTL (step 1, adjusted by the number of variants of each)
FDR_DMET_test_male	FDR corrected padj (step 2, corrected by the number of DMET genes)
pval_nominal_female	p value of female eQTL
slope_female	beta of female eQTL
slope_se_female	standard error of beta of female eQTL
padj_variants_female	Adjusted p value of female eQTL (step 1, adjusted by the number of variants of each)
FDR_DMET_test_female	FDR corrected padj (step 2, corrected by the number of DMET genes)
z_score_diff	z score for sex differences of eQTL
pvalue_z_score_test	p value of z-score for sex differences of eQTL
Supplementary Data 8	Colocalization of sex specific cis-eQTL with binary/catagorical traits
Supplementary Data 9	Colocalization of sex specific cis-eQTL with continous variables traits
PPH0	posterior probability neither trait and eQTL has a genetic association in the region
PPH1	posterior probability only eQTL has a genetic association in the region
PPH2	posterior probability only Traits has a genetic association in the region
PHH3	both trait and eQTL are associated, but with different causal variants
PPH4	both trait and eQTL are associated and share a single causal variant
SNP	SNP
cis_gene	cis gene
sex	sex
Traits	Trait ID
Supplementary Data 10	Proportion of independent SNPs mapped into cis-DMET genes region (sex stratifed & sex combined) in serum biomarker traits
Trait	Trait ID
percentage_bothsex	Percentage of Both sex Trait associated SNPs are mapped into cis-DMET genes region
percentage_female	Percentage of female Trait associated SNPs are mapped into cis-DMET genes region
percentage_male	Percentage of male Trait associated SNPs are mapped into cis-DMET genes region
Supplementary Data 11	Sex differences of esitmated heritability and genetic correlation in 30 serum biomarker traits
Traits	Trait ID
Description	Trait description
F_Heritability	Heritability estimated from Female GWAS summary statistic
F_Heritability_se	Standard error of heritability estimated from Female GWAS summary statistic
M_Heritability	Heritability estimated from Male GWAS summary statistic
M_Heritability_se	Standard error of heritability estimated from Male GWAS summary statistic
Genetic_correlation	Genetic correlation coefficient between male and female for same trait
Genetic_correlation_se	Standard error genetic correlation coefficient between male and female for same trait
p_value_genetic_correlation	p value for genetic correlation
z_score_diff_heritability	z score for sex differences in h2
t_score_genetic_correlation	t score for genetic correlation coefficient differ with 1
Supplementary Data 12	Sex differential effect of cis-DMET genes variants in 30 serum biomarker traits
SNP	SNP infor
Alt_allele
Ref_allele
Z_female	Z score of SNP-traits association in female
Beta_female	Effective size of SNP-traits association in female
SE_female	Standard error of beta
Z_male	Z score of SNP-traits association in male
Beta_male	Effective size of SNP-traits association in male
SE_male	Standard error of beta
z_score_diff	z score for sex differences in SNP-traits associations effect
pvalue2sided	p value for sex differences in SNP-traits associations effect
FDR_DMET	FDR corrected p value
traits	Traits ID
Supplementary Data 13	Sex-specific causal relationships in MR test
Supplementary Data 14	Sex-specific causal relationships in MR test (only cis-DMET genes SNP included)
id.exposure	Exposure Trait ID
id.outcome	Outcome Trait ID
outcome	Outcome trait description
exposure	Exposure trait description
method	Method of MR test
nsnp	number of SNP
b	Beta
se	standard error
pval	pvalue of MR test
Sex	Sex specific MR relationship
Supplementary Data 15	Sex differential DMET gene expression analysis in human liver
ensembl	Ensembl Gene ID
log2FoldChange	Log 2 Fold Change between female and male
pvalue	p value of differential gene expression
padj	FDR corrected p value of differential gene expression
chr	chromosome
gene_biotype	Gene biotype
external_gene_name	Gene Name
gene_id_version	Ensemble ID and version
Supplementary Data 16	Validation of 20 Sex DE genes
ensembl	Ensembl Gene ID
external_gene_name	Gene Name
Study1	10.4172/2157-7609.1000119
Study2	10.1371/journal.pone.0023506
Validation cohort	GSE24293
Supplementary Data 17	Drugs annotated with sex differentially expressed genes in Drugbank and PharmGKB
Gene	Gene ID
Drug	Drug name
Sex	Either male of female if the gene is higher expressed in TableS14 analysis
Resource	Resource
Supplementary Data 18	Summary of drugs reported with sex differences on PK/efficacy/toxicity
PMID	PMID
Article_Title	Title of web scrapped article
Author_Names	Author name
Journal	Journal Name
Date	Published name
Abstract	Abtract
Term	Term used in web scraping search
check.the.oringinal.article	If is orignal reasearch article
Toxicity.efficacy.metabolism.PK..Other	Sex differences in which group
Female.or.Male	Sex differences shows in which sex
Supplementary Data 19	Estimated heritability and genetic correlation of 11 traits using LogMM method
Traits	Trait ID
F_Heritability	Heritability estimated from Female GWAS summary statistic
F_Heritability_se	Standard error of heritability estimated from Female GWAS summary statistic
M_Heritability	Heritability estimated from Male GWAS summary statistic
M_Heritability_se	Standard error of heritability estimated from Male GWAS summary statistic
Genetic_correlation	Genetic correlation coefficient between male and female for same trait
Genetic_correlation_se	Standard error genetic correlation coefficient between male and female for same trait
p_value_genetic_correlation	p value for genetic correlation
Supplementary Data 20	Sex heterogeneous SNPs in 11 traits using LogMM method
SNP	SNP infor
Alt_allele
Ref_allele
Z_female	Z score of SNP-traits association in female
Beta_female	Effective size of SNP-traits association in female
SE_female	Standard error of beta
Z_male	Z score of SNP-traits association in male
Beta_male	Effective size of SNP-traits association in male
SE_male	Standard error of beta
z_score_diff	z score for sex differences in SNP-traits associations effect
pvalue2sided	p value for sex differences in SNP-traits associations effect
FDR_DMET	FDR corrected p value
traits	Traits ID
Description	Traits description

## Sheet: Supplementary Data 1
Gene	Species	Gene.Name	Class
ENSG00000175264	Homo sapiens	carbohydrate sulfotransferase 1(CHST1)	Enzyme
ENSG00000017483	Homo sapiens	solute carrier family 38 member 5(SLC38A5)	Transporter
ENSG00000140459	Homo sapiens	cytochrome P450 family 11 subfamily A member 1(CYP11A1)	Enzyme
ENSG00000180432	Homo sapiens	cytochrome P450 family 8 subfamily B member 1(CYP8B1)	Enzyme
ENSG00000167910	Homo sapiens	cytochrome P450 family 7 subfamily A member 1(CYP7A1)	Enzyme
ENSG00000142973	Homo sapiens	cytochrome P450 family 4 subfamily B member 1(CYP4B1)	Enzyme
ENSG00000123561	Homo sapiens	serpin family A member 7(SERPINA7)	Transporter
ENSG00000187048	Homo sapiens	cytochrome P450 family 4 subfamily A member 11(CYP4A11)	Enzyme
ENSG00000106258	Homo sapiens	cytochrome P450 family 3 subfamily A member 5(CYP3A5)	Enzyme
ENSG00000196228	Homo sapiens	sulfotransferase family 1C member 3(SULT1C3)	Enzyme
ENSG00000160868	Homo sapiens	cytochrome P450 family 3 subfamily A member 4(CYP3A4)	Enzyme
ENSG00000161204	Homo sapiens	ATP binding cassette subfamily F member 3(ABCF3)	Transporter
ENSG00000240583	Homo sapiens	aquaporin 1 (Colton blood group)(AQP1)	Transporter
ENSG00000134716	Homo sapiens	cytochrome P450 family 2 subfamily J member 2(CYP2J2)	Enzyme
ENSG00000004809	Homo sapiens	solute carrier family 22 member 16(SLC22A16)	Transporter
ENSG00000147576	Homo sapiens	alcohol dehydrogenase, iron containing 1(ADHFE1)	Enzyme
ENSG00000073734	Homo sapiens	ATP binding cassette subfamily B member 11(ABCB11)	Transporter
ENSG00000186115	Homo sapiens	cytochrome P450 family 4 subfamily F member 2(CYP4F2)	Enzyme
ENSG00000156006	Homo sapiens	N-acetyltransferase 2(NAT2)	Enzyme
ENSG00000160179	Homo sapiens	ATP binding cassette subfamily G member 1(ABCG1)	Transporter
ENSG00000114771	Homo sapiens	arylacetamide deacetylase(AADAC)	Enzyme
ENSG00000129673	Homo sapiens	aralkylamine N-acetyltransferase(AANAT)	Enzyme
ENSG00000197150	Homo sapiens	ATP binding cassette subfamily B member 8(ABCB8)	Transporter
ENSG00000165029	Homo sapiens	ATP binding cassette subfamily A member 1(ABCA1)	Transporter
ENSG00000111012	Homo sapiens	cytochrome P450 family 27 subfamily B member 1(CYP27B1)	Enzyme
ENSG00000135929	Homo sapiens	cytochrome P450 family 27 subfamily A member 1(CYP27A1)	Enzyme
ENSG00000118596	Homo sapiens	solute carrier family 16 member 7(SLC16A7)	Transporter
ENSG00000095596	Homo sapiens	cytochrome P450 family 26 subfamily A member 1(CYP26A1)	Enzyme
ENSG00000019186	Homo sapiens	cytochrome P450 family 24 subfamily A member 1(CYP24A1)	Enzyme
ENSG00000059377	Homo sapiens	thromboxane A synthase 1(TBXAS1)	Enzyme
ENSG00000165269	Homo sapiens	aquaporin 7(AQP7)	Transporter
ENSG00000231852	Homo sapiens	cytochrome P450 family 21 subfamily A member 2(CYP21A2)	Enzyme
ENSG00000137869	Homo sapiens	cytochrome P450 family 19 subfamily A member 1(CYP19A1)	Enzyme
ENSG00000187758	Homo sapiens	alcohol dehydrogenase 1A (class I), alpha polypeptide(ADH1A)	Enzyme
ENSG00000103569	Homo sapiens	aquaporin 9(AQP9)	Transporter
ENSG00000196616	Homo sapiens	alcohol dehydrogenase 1B (class I), beta polypeptide(ADH1B)	Enzyme
ENSG00000148795	Homo sapiens	cytochrome P450 family 17 subfamily A member 1(CYP17A1)	Enzyme
ENSG00000248144	Homo sapiens	alcohol dehydrogenase 1C (class I), gamma polypeptide(ADH1C)	Enzyme
ENSG00000091262	Homo sapiens	ATP binding cassette subfamily C member 6(ABCC6)	Transporter
ENSG00000179142	Homo sapiens	cytochrome P450 family 11 subfamily B member 2(CYP11B2)	Enzyme
ENSG00000198099	Homo sapiens	alcohol dehydrogenase 4 (class II), pi polypeptide(ADH4)	Enzyme
ENSG00000160882	Homo sapiens	cytochrome P450 family 11 subfamily B member 1(CYP11B1)	Enzyme
ENSG00000197894	Homo sapiens	alcohol dehydrogenase 5 (class III), chi polypeptide(ADH5)	Enzyme
ENSG00000159423	Homo sapiens	aldehyde dehydrogenase 4 family member A1(ALDH4A1)	Enzyme
ENSG00000171428	Homo sapiens	N-acetyltransferase 1(NAT1)	Enzyme
ENSG00000147119	Homo sapiens	carbohydrate sulfotransferase 7(CHST7)	Enzyme
ENSG00000107331	Homo sapiens	ATP binding cassette subfamily A member 2(ABCA2)	Transporter
ENSG00000117528	Homo sapiens	ATP binding cassette subfamily D member 3(ABCD3)	Transporter
ENSG00000167972	Homo sapiens	ATP binding cassette subfamily A member 3(ABCA3)	Transporter
ENSG00000119688	Homo sapiens	ATP binding cassette subfamily D member 4(ABCD4)	Transporter
ENSG00000131269	Homo sapiens	ATP binding cassette subfamily B member 7(ABCB7)	Transporter
ENSG00000204574	Homo sapiens	ATP binding cassette subfamily F member 1(ABCF1)	Transporter
ENSG00000198691	Homo sapiens	ATP binding cassette subfamily A member 4(ABCA4)	Transporter
ENSG00000186526	Homo sapiens	cytochrome P450 family 4 subfamily F member 8(CYP4F8)	Enzyme
ENSG00000002726	Homo sapiens	amine oxidase, copper containing 1(AOC1)	Enzyme
ENSG00000179869	Homo sapiens	ATP binding cassette subfamily A member 13(ABCA13)	Transporter
ENSG00000186350	Homo sapiens	retinoid X receptor alpha(RXRA)	Transporter
ENSG00000154277	Homo sapiens	ubiquitin C-terminal hydrolase L1(UCHL1)	Enzyme
ENSG00000118939	Homo sapiens	ubiquitin C-terminal hydrolase L3(UCHL3)	Enzyme
ENSG00000167526	Homo sapiens	ribosomal protein L13(RPL13)	Transporter
ENSG00000131781	Homo sapiens	flavin containing monooxygenase 5(FMO5)	Enzyme
ENSG00000159398	Homo sapiens	carboxylesterase 5A(CES5A)	Enzyme
ENSG00000172955	Homo sapiens	alcohol dehydrogenase 6 (class V)(ADH6)	Enzyme
ENSG00000196344	Homo sapiens	alcohol dehydrogenase 7 (class IV), mu or sigma polypeptide(ADH7)	Enzyme
ENSG00000135226	Homo sapiens	UDP glucuronosyltransferase family 2 member B28(UGT2B28)	Enzyme
ENSG00000007933	Homo sapiens	flavin containing monooxygenase 3(FMO3)	Enzyme
ENSG00000094963	Homo sapiens	flavin containing monooxygenase 2(FMO2)	Enzyme
ENSG00000119004	Homo sapiens	cytochrome P450 family 20 subfamily A member 1(CYP20A1)	Enzyme
ENSG00000010932	Homo sapiens	flavin containing monooxygenase 1(FMO1)	Enzyme
ENSG00000135220	Homo sapiens	UDP glucuronosyltransferase family 2 member A3(UGT2A3)	Enzyme
ENSG00000001630	Homo sapiens	cytochrome P450 family 51 subfamily A member 1(CYP51A1)	Enzyme
ENSG00000146233	Homo sapiens	cytochrome P450 family 39 subfamily A member 1(CYP39A1)	Enzyme
ENSG00000076258	Homo sapiens	flavin containing monooxygenase 4(FMO4)	Enzyme
ENSG00000186204	Homo sapiens	cytochrome P450 family 4 subfamily F member 12(CYP4F12)	Enzyme
ENSG00000148344	Homo sapiens	prostaglandin E synthase(PTGES)	Enzyme
ENSG00000261052	Homo sapiens	sulfotransferase family 1A member 3(SULT1A3)	Enzyme
ENSG00000196502	Homo sapiens	sulfotransferase family 1A member 1(SULT1A1)	Enzyme
ENSG00000198203	Homo sapiens	sulfotransferase family 1C member 2(SULT1C2)	Enzyme
ENSG00000023839	Homo sapiens	ATP binding cassette subfamily C member 2(ABCC2)	Transporter
ENSG00000163393	Homo sapiens	solute carrier family 22 member 15(SLC22A15)	Transporter
ENSG00000214435	Homo sapiens	arsenite methyltransferase(AS3MT)	Enzyme
ENSG00000092096	Homo sapiens	solute carrier family 22 member 17(SLC22A17)	Transporter
ENSG00000188641	Homo sapiens	dihydropyrimidine dehydrogenase(DPYD)	Enzyme
ENSG00000156096	Homo sapiens	UDP glucuronosyltransferase family 2 member B4(UGT2B4)	Enzyme
ENSG00000197506	Homo sapiens	solute carrier family 28 member 3(SLC28A3)	Transporter
ENSG00000109181	Homo sapiens	UDP glucuronosyltransferase family 2 member B10(UGT2B10)	Enzyme
ENSG00000171234	Homo sapiens	UDP glucuronosyltransferase family 2 member B7(UGT2B7)	Enzyme
ENSG00000172817	Homo sapiens	cytochrome P450 family 7 subfamily B member 1(CYP7B1)	Enzyme
ENSG00000197888	Homo sapiens	UDP glucuronosyltransferase family 2 member B17(UGT2B17)	Enzyme
ENSG00000196620	Homo sapiens	UDP glucuronosyltransferase family 2 member B15(UGT2B15)	Enzyme
ENSG00000124212	Homo sapiens	prostaglandin I2 synthase(PTGIS)	Enzyme
ENSG00000174607	Homo sapiens	UDP glycosyltransferase 8(UGT8)	Enzyme
ENSG00000130005	Homo sapiens	guanidinoacetate N-methyltransferase(GAMT)	Enzyme
ENSG00000140798	Homo sapiens	ATP binding cassette subfamily C member 12(ABCC12)	Transporter
ENSG00000173597	Homo sapiens	sulfotransferase family 1B member 1(SULT1B1)	Enzyme
ENSG00000036530	Homo sapiens	cytochrome P450 family 46 subfamily A member 1(CYP46A1)	Enzyme
ENSG00000113580	Homo sapiens	nuclear receptor subfamily 3 group C member 1(NR3C1)	Transporter
ENSG00000088002	Homo sapiens	sulfotransferase family 2B member 1(SULT2B1)	Enzyme
ENSG00000114770	Homo sapiens	ATP binding cassette subfamily C member 5(ABCC5)	Transporter
ENSG00000105398	Homo sapiens	sulfotransferase family 2A member 1(SULT2A1)	Enzyme
ENSG00000115657	Homo sapiens	ATP binding cassette subfamily B member 6 (Langereis blood group)(ABCB6)	Transporter
ENSG00000112294	Homo sapiens	aldehyde dehydrogenase 5 family member A1(ALDH5A1)	Enzyme
ENSG00000069431	Homo sapiens	ATP binding cassette subfamily C member 9(ABCC9)	Transporter
ENSG00000158125	Homo sapiens	xanthine dehydrogenase(XDH)	Enzyme
ENSG00000033050	Homo sapiens	ATP binding cassette subfamily F member 2(ABCF2)	Transporter
ENSG00000175040	Homo sapiens	carbohydrate sulfotransferase 2(CHST2)	Enzyme
ENSG00000182793	Homo sapiens	glutathione S-transferase alpha 5(GSTA5)	Enzyme
ENSG00000180767	Homo sapiens	carbohydrate sulfotransferase 13(CHST13)	Enzyme
ENSG00000197847	Homo sapiens	solute carrier family 22 member 20(SLC22A20)	Transporter
ENSG00000166743	Homo sapiens	acyl-CoA synthetase medium-chain family member 1(ACSM1)	Enzyme
ENSG00000172828	Homo sapiens	carboxylesterase 3(CES3)	Enzyme
ENSG00000241119	Homo sapiens	UDP glucuronosyltransferase family 1 member A9(UGT1A9)	Enzyme
ENSG00000198704	Homo sapiens	glutathione peroxidase 6(GPX6)	Enzyme
ENSG00000095303	Homo sapiens	prostaglandin-endoperoxide synthase 1(PTGS1)	Enzyme
ENSG00000118777	Homo sapiens	ATP binding cassette subfamily G member 2 (Junior blood group)(ABCG2)	Transporter
ENSG00000073756	Homo sapiens	prostaglandin-endoperoxide synthase 2(PTGS2)	Enzyme
ENSG00000121270	Homo sapiens	ATP binding cassette subfamily C member 11(ABCC11)	Transporter
ENSG00000243064	Homo sapiens	ATP binding cassette subfamily C member 13 (pseudogene)(ABCC13)	Transporter
ENSG00000006071	Homo sapiens	ATP binding cassette subfamily C member 8(ABCC8)	Transporter
ENSG00000137204	Homo sapiens	solute carrier family 22 member 7(SLC22A7)	Transporter
ENSG00000005187	Homo sapiens	acyl-CoA synthetase medium-chain family member 3(ACSM3)	Enzyme
ENSG00000128311	Homo sapiens	thiosulfate sulfurtransferase(TST)	Enzyme
ENSG00000066813	Homo sapiens	acyl-CoA synthetase medium-chain family member 2B(ACSM2B)	Enzyme
ENSG00000148834	Homo sapiens	glutathione S-transferase omega 1(GSTO1)	Enzyme
ENSG00000164163	Homo sapiens	ATP binding cassette subfamily E member 1(ABCE1)	Transporter
ENSG00000101187	Homo sapiens	solute carrier organic anion transporter family member 4A1(SLCO4A1)	Transporter
ENSG00000176463	Homo sapiens	solute carrier organic anion transporter family member 3A1(SLCO3A1)	Transporter
ENSG00000154262	Homo sapiens	ATP binding cassette subfamily A member 6(ABCA6)	Transporter
ENSG00000154265	Homo sapiens	ATP binding cassette subfamily A member 5(ABCA5)	Transporter
ENSG00000111700	Homo sapiens	solute carrier organic anion transporter family member 1B3(SLCO1B3)	Transporter
ENSG00000137571	Homo sapiens	solute carrier organic anion transporter family member 5A1(SLCO5A1)	Transporter
ENSG00000112394	Homo sapiens	solute carrier family 16 member 10(SLC16A10)	Transporter
ENSG00000158825	Homo sapiens	cytidine deaminase(CDA)	Enzyme
ENSG00000187553	Homo sapiens	cytochrome P450 family 26 subfamily C member 1(CYP26C1)	Enzyme
ENSG00000165449	Homo sapiens	solute carrier family 16 member 9(SLC16A9)	Transporter
ENSG00000141744	Homo sapiens	phenylethanolamine N-methyltransferase(PNMT)	Enzyme
ENSG00000172482	Homo sapiens	alanine-glyoxylate aminotransferase(AGXT)	Enzyme
ENSG00000087087	Homo sapiens	serrate, RNA effector molecule(SRRT)	Transporter
ENSG00000152779	Homo sapiens	solute carrier family 16 member 12(SLC16A12)	Transporter
ENSG00000164904	Homo sapiens	aldehyde dehydrogenase 7 family member A1(ALDH7A1)	Enzyme
ENSG00000004864	Homo sapiens	solute carrier family 25 member 13(SLC25A13)	Transporter
ENSG00000140835	Homo sapiens	carbohydrate sulfotransferase 4(CHST4)	Enzyme
ENSG00000244067	Homo sapiens	glutathione S-transferase alpha 2(GSTA2)	Enzyme
ENSG00000181019	Homo sapiens	NAD(P)H quinone dehydrogenase 1(NQO1)	Enzyme
ENSG00000243955	Homo sapiens	glutathione S-transferase alpha 1(GSTA1)	Enzyme
ENSG00000163053	Homo sapiens	solute carrier family 16 member 14(SLC16A14)	Transporter
ENSG00000021488	Homo sapiens	solute carrier family 7 member 9(SLC7A9)	Transporter
ENSG00000186160	Homo sapiens	cytochrome P450 family 4 subfamily Z member 1(CYP4Z1)	Enzyme
ENSG00000213759	Homo sapiens	UDP glucuronosyltransferase family 2 member B11(UGT2B11)	Enzyme
ENSG00000122863	Homo sapiens	carbohydrate sulfotransferase 3(CHST3)	Enzyme
ENSG00000198848	Homo sapiens	carboxylesterase 1(CES1)	Enzyme
ENSG00000100453	Homo sapiens	granzyme B(GZMB)	Enzyme
ENSG00000135702	Homo sapiens	carbohydrate sulfotransferase 5(CHST5)	Enzyme
ENSG00000017797	Homo sapiens	ralA binding protein 1(RALBP1)	Enzyme
ENSG00000145649	Homo sapiens	granzyme A(GZMA)	Enzyme
ENSG00000112759	Homo sapiens	solute carrier family 29 member 1 (Augustine blood group)(SLC29A1)	Transporter
ENSG00000106546	Homo sapiens	aryl hydrocarbon receptor(AHR)	Transporter
ENSG00000134184	Homo sapiens	glutathione S-transferase mu 1(GSTM1)	Enzyme
ENSG00000170899	Homo sapiens	glutathione S-transferase alpha 4(GSTA4)	Enzyme
ENSG00000159228	Homo sapiens	carbonyl reductase 1(CBR1)	Enzyme
ENSG00000174156	Homo sapiens	glutathione S-transferase alpha 3(GSTA3)	Enzyme
ENSG00000144452	Homo sapiens	ATP binding cassette subfamily A member 12(ABCA12)	Transporter
ENSG00000159231	Homo sapiens	carbonyl reductase 3(CBR3)	Enzyme
ENSG00000167600	Homo sapiens	cytochrome P450 family 2 subfamily S member 1(CYP2S1)	Enzyme
ENSG00000170835	Homo sapiens	carboxyl ester lipase(CEL)	Enzyme
ENSG00000173418	Homo sapiens	N(alpha)-acetyltransferase 20, NatB catalytic subunit(NAA20)	Enzyme
ENSG00000134201	Homo sapiens	glutathione S-transferase mu 5(GSTM5)	Enzyme
ENSG00000125257	Homo sapiens	ATP binding cassette subfamily C member 4(ABCC4)	Transporter
ENSG00000168765	Homo sapiens	glutathione S-transferase mu 4(GSTM4)	Enzyme
ENSG00000186104	Homo sapiens	cytochrome P450 family 2 subfamily R member 1(CYP2R1)	Enzyme
ENSG00000134202	Homo sapiens	glutathione S-transferase mu 3(GSTM3)	Enzyme
ENSG00000119711	Homo sapiens	aldehyde dehydrogenase 6 family member A1(ALDH6A1)	Enzyme
ENSG00000213366	Homo sapiens	glutathione S-transferase mu 2(GSTM2)	Enzyme
ENSG00000197901	Homo sapiens	solute carrier family 22 member 6(SLC22A6)	Transporter
ENSG00000176890	Homo sapiens	thymidylate synthetase(TYMS)	Enzyme
ENSG00000168003	Homo sapiens	solute carrier family 3 member 2(SLC3A2)	Transporter
ENSG00000117480	Homo sapiens	fatty acid amide hydrolase(FAAH)	Enzyme
ENSG00000137364	Homo sapiens	thiopurine S-methyltransferase(TPMT)	Enzyme
ENSG00000165704	Homo sapiens	hypoxanthine phosphoribosyltransferase 1(HPRT1)	Enzyme
ENSG00000135776	Homo sapiens	ATP binding cassette subfamily B member 10(ABCB10)	Transporter
ENSG00000150967	Homo sapiens	ATP binding cassette subfamily B member 9(ABCB9)	Transporter
ENSG00000167397	Homo sapiens	vitamin K epoxide reductase complex subunit 1(VKORC1)	Enzyme
ENSG00000103257	Homo sapiens	solute carrier family 7 member 5(SLC7A5)	Transporter
ENSG00000100577	Homo sapiens	glutathione S-transferase zeta 1(GSTZ1)	Enzyme
ENSG00000099984	Homo sapiens	glutathione S-transferase theta 2 (gene/pseudogene)(GSTT2)	Enzyme
ENSG00000196600	Homo sapiens	solute carrier family 22 member 25(SLC22A25)	Transporter
ENSG00000171097	Homo sapiens	kynurenine aminotransferase 1(KYAT1)	Enzyme
ENSG00000277656	Homo sapiens	glutathione S-transferase theta 1(GSTT1)	Enzyme
ENSG00000084207	Homo sapiens	glutathione S-transferase pi 1(GSTP1)	Enzyme
ENSG00000124574	Homo sapiens	ATP binding cassette subfamily C member 10(ABCC10)	Transporter
ENSG00000117394	Homo sapiens	solute carrier family 2 member 1(SLC2A1)	Transporter
ENSG00000143437	Homo sapiens	aryl hydrocarbon receptor nuclear translocator(ARNT)	Transporter
ENSG00000127914	Homo sapiens	A-kinase anchoring protein 9(AKAP9)	Enzyme
ENSG00000185883	Homo sapiens	ATPase H+ transporting V0 subunit c(ATP6V0C)	Transporter
ENSG00000059804	Homo sapiens	solute carrier family 2 member 3(SLC2A3)	Transporter
ENSG00000163581	Homo sapiens	solute carrier family 2 member 2(SLC2A2)	Transporter
ENSG00000173610	Homo sapiens	UDP glucuronosyltransferase family 2 member A1 complex locus(UGT2A1)	Enzyme
ENSG00000197891	Homo sapiens	solute carrier family 22 member 12(SLC22A12)	Transporter
ENSG00000138079	Homo sapiens	solute carrier family 3 member 1(SLC3A1)	Transporter
ENSG00000134294	Homo sapiens	solute carrier family 38 member 2(SLC38A2)	Transporter
ENSG00000168394	Homo sapiens	transporter 1, ATP binding cassette subfamily B member(TAP1)	Transporter
ENSG00000145626	Homo sapiens	UDP glycosyltransferase family 3 member A1(UGT3A1)	Enzyme
ENSG00000092068	Homo sapiens	solute carrier family 7 member 8(SLC7A8)	Transporter
ENSG00000168679	Homo sapiens	solute carrier family 16 member 4(SLC16A4)	Transporter
ENSG00000204267	Homo sapiens	transporter 2, ATP binding cassette subfamily B member(TAP2)	Transporter
ENSG00000115526	Homo sapiens	carbohydrate sulfotransferase 10(CHST10)	Enzyme
ENSG00000118514	Homo sapiens	aldehyde dehydrogenase 8 family member A1(ALDH8A1)	Enzyme
ENSG00000154258	Homo sapiens	ATP binding cassette subfamily A member 9(ABCA9)	Transporter
ENSG00000131389	Homo sapiens	solute carrier family 6 member 6(SLC6A6)	Transporter
ENSG00000037897	Homo sapiens	methyltransferase like 1(METTL1)	Enzyme
ENSG00000005421	Homo sapiens	paraoxonase 1(PON1)	Enzyme
ENSG00000185917	Homo sapiens	SET domain containing 4(SETD4)	Transporter
ENSG00000120915	Homo sapiens	epoxide hydrolase 2(EPHX2)	Enzyme
ENSG00000143819	Homo sapiens	epoxide hydrolase 1(EPHX1)	Enzyme
ENSG00000108932	Homo sapiens	solute carrier family 16 member 6(SLC16A6)	Transporter
ENSG00000170190	Homo sapiens	solute carrier family 16 member 5(SLC16A5)	Transporter
ENSG00000156136	Homo sapiens	deoxycytidine kinase(DCK)	Enzyme
ENSG00000149742	Homo sapiens	solute carrier family 22 member 9(SLC22A9)	Transporter
ENSG00000100299	Homo sapiens	arylsulfatase A(ARSA)	Enzyme
ENSG00000172831	Homo sapiens	carboxylesterase 2(CES2)	Enzyme
ENSG00000288702	Homo sapiens	UDP glucuronosyltransferase family 1 member A3(UGT1A3)	Enzyme
ENSG00000141338	Homo sapiens	ATP binding cassette subfamily A member 8(ABCA8)	Transporter
ENSG00000100170	Homo sapiens	solute carrier family 5 member 1(SLC5A1)	Transporter
ENSG00000241635	Homo sapiens	UDP glucuronosyltransferase family 1 member A1(UGT1A1)	Enzyme
ENSG00000165240	Homo sapiens	ATPase copper transporting alpha(ATP7A)	Transporter
ENSG00000168065	Homo sapiens	solute carrier family 22 member 11(SLC22A11)	Transporter
ENSG00000138190	Homo sapiens	exocyst complex component 6(EXOC6)	Transporter
ENSG00000244474	Homo sapiens	UDP glucuronosyltransferase family 1 member A4(UGT1A4)	Enzyme
ENSG00000100191	Homo sapiens	solute carrier family 5 member 4(SLC5A4)	Transporter
ENSG00000134538	Homo sapiens	solute carrier organic anion transporter family member 1B1(SLCO1B1)	Transporter
ENSG00000151726	Homo sapiens	acyl-CoA synthetase long-chain family member 1(ACSL1)	Enzyme
ENSG00000149452	Homo sapiens	solute carrier family 22 member 8(SLC22A8)	Transporter
ENSG00000103222	Homo sapiens	ATP binding cassette subfamily C member 1(ABCC1)	Transporter
ENSG00000109193	Homo sapiens	sulfotransferase family 1E member 1(SULT1E1)	Enzyme
ENSG00000113161	Homo sapiens	3-hydroxy-3-methylglutaryl-CoA reductase(HMGCR)	Enzyme
ENSG00000068366	Homo sapiens	acyl-CoA synthetase long-chain family member 4(ACSL4)	Enzyme
ENSG00000123983	Homo sapiens	acyl-CoA synthetase long-chain family member 3(ACSL3)	Enzyme
ENSG00000149124	Homo sapiens	glycine-N-acyltransferase(GLYAT)	Enzyme
ENSG00000123191	Homo sapiens	ATPase copper transporting beta(ATP7B)	Transporter
ENSG00000117507	Homo sapiens	flavin containing monooxygenase 6 pseudogene(FMO6P)	Enzyme
ENSG00000174327	Homo sapiens	solute carrier family 16 member 13(SLC16A13)	Transporter
ENSG00000072506	Homo sapiens	hydroxysteroid 17-beta dehydrogenase 10(HSD17B10)	Enzyme
ENSG00000124713	Homo sapiens	glycine N-methyltransferase(GNMT)	Enzyme
ENSG00000108846	Homo sapiens	ATP binding cassette subfamily C member 3(ABCC3)	Transporter
ENSG00000105854	Homo sapiens	paraoxonase 2(PON2)	Enzyme
ENSG00000105852	Homo sapiens	paraoxonase 3(PON3)	Enzyme
ENSG00000003137	Homo sapiens	cytochrome P450 family 26 subfamily B member 1(CYP26B1)	Enzyme
ENSG00000228695	Homo sapiens	carboxylesterase 1 pseudogene 1(CES1P1)	Enzyme
ENSG00000144671	Homo sapiens	solute carrier family 22 member 14(SLC22A14)	Transporter
ENSG00000128918	Homo sapiens	aldehyde dehydrogenase 1 family member A2(ALDH1A2)	Enzyme
ENSG00000138068	Homo sapiens	sulfotransferase family 6B member 1(SULT6B1)	Enzyme
ENSG00000186951	Homo sapiens	peroxisome proliferator activated receptor alpha(PPARA)	Transporter
ENSG00000125255	Homo sapiens	solute carrier family 10 member 2(SLC10A2)	Transporter
ENSG00000100652	Homo sapiens	solute carrier family 10 member 1(SLC10A1)	Transporter
ENSG00000137266	Homo sapiens	solute carrier family 22 member 23(SLC22A23)	Transporter
ENSG00000116176	Homo sapiens	tryptase gamma 1(TPSG1)	Enzyme
ENSG00000005469	Homo sapiens	carnitine O-octanoyltransferase(CROT)	Enzyme
ENSG00000137491	Homo sapiens	solute carrier organic anion transporter family member 2B1(SLCO2B1)	Transporter
ENSG00000184999	Homo sapiens	solute carrier family 22 member 10(SLC22A10)	Transporter
ENSG00000244038	Homo sapiens	dolichyl-diphosphooligosaccharide--protein glycosyltransferase non-catalytic subunit(DDOST)	Enzyme
ENSG00000138356	Homo sapiens	aldehyde oxidase 1(AOX1)	Enzyme
ENSG00000130066	Homo sapiens	spermidine/spermine N1-acetyltransferase 1(SAT1)	Enzyme
ENSG00000196433	Homo sapiens	acetylserotonin O-methyltransferase(ASMT)	Enzyme
ENSG00000198356	Homo sapiens	arsA arsenite transporter, ATP-binding, homolog 1 (bacterial)(ASNA1)	Transporter
ENSG00000189221	Homo sapiens	monoamine oxidase A(MAOA)	Enzyme
ENSG00000069535	Homo sapiens	monoamine oxidase B(MAOB)	Enzyme
ENSG00000171310	Homo sapiens	carbohydrate sulfotransferase 11(CHST11)	Enzyme
ENSG00000143921	Homo sapiens	ATP binding cassette subfamily G member 8(ABCG8)	Transporter
ENSG00000138075	Homo sapiens	ATP binding cassette subfamily G member 5(ABCG5)	Transporter
ENSG00000100156	Homo sapiens	solute carrier family 16 member 8(SLC16A8)	Transporter
ENSG00000081800	Homo sapiens	solute carrier family 13 member 1(SLC13A1)	Transporter
ENSG00000151224	Homo sapiens	methionine adenosyltransferase 1A(MAT1A)	Enzyme
ENSG00000088386	Homo sapiens	solute carrier family 15 member 1(SLC15A1)	Transporter
ENSG00000197912	Homo sapiens	SPG7, paraplegin matrix AAA peptidase subunit(SPG7)	Enzyme
ENSG00000155380	Homo sapiens	solute carrier family 16 member 1(SLC16A1)	Transporter
ENSG00000163406	Homo sapiens	solute carrier family 15 member 2(SLC15A2)	Transporter
ENSG00000135917	Homo sapiens	solute carrier family 19 member 3(SLC19A3)	Transporter
ENSG00000174669	Homo sapiens	solute carrier family 29 member 2(SLC29A2)	Transporter
ENSG00000224586	Homo sapiens	glutathione peroxidase 5(GPX5)	Enzyme
ENSG00000150540	Homo sapiens	histamine N-methyltransferase(HNMT)	Enzyme
ENSG00000172940	Homo sapiens	solute carrier family 22 member 13(SLC22A13)	Transporter
ENSG00000130540	Homo sapiens	sulfotransferase family 4A member 1(SULT4A1)	Enzyme
ENSG00000137860	Homo sapiens	solute carrier family 28 member 2(SLC28A2)	Transporter
ENSG00000154080	Homo sapiens	carbohydrate sulfotransferase 9(CHST9)	Enzyme
ENSG00000156222	Homo sapiens	solute carrier family 28 member 1(SLC28A1)	Transporter
ENSG00000151012	Homo sapiens	solute carrier family 7 member 11(SLC7A11)	Transporter
ENSG00000154263	Homo sapiens	ATP binding cassette subfamily A member 10(ABCA10)	Transporter
ENSG00000211445	Homo sapiens	glutathione peroxidase 3(GPX3)	Enzyme
ENSG00000176153	Homo sapiens	glutathione peroxidase 2(GPX2)	Enzyme
ENSG00000138061	Homo sapiens	cytochrome P450 family 1 subfamily B member 1(CYP1B1)	Enzyme
ENSG00000233276	Homo sapiens	glutathione peroxidase 1(GPX1)	Enzyme
ENSG00000140505	Homo sapiens	cytochrome P450 family 1 subfamily A member 2(CYP1A2)	Enzyme
ENSG00000171903	Homo sapiens	cytochrome P450 family 4 subfamily F member 11(CYP4F11)	Enzyme
ENSG00000140465	Homo sapiens	cytochrome P450 family 1 subfamily A member 1(CYP1A1)	Enzyme
ENSG00000166710	Homo sapiens	beta-2-microglobulin(B2M)	Transporter
ENSG00000065621	Homo sapiens	glutathione S-transferase omega 2(GSTO2)	Enzyme
ENSG00000197165	Homo sapiens	sulfotransferase family 1A member 2(SULT1A2)	Enzyme
ENSG00000008394	Homo sapiens	microsomal glutathione S-transferase 1(MGST1)	Enzyme
ENSG00000112033	Homo sapiens	peroxisome proliferator activated receptor delta(PPARD)	Transporter
ENSG00000085871	Homo sapiens	microsomal glutathione S-transferase 2(MGST2)	Enzyme
ENSG00000132170	Homo sapiens	peroxisome proliferator activated receptor gamma(PPARG)	Transporter
ENSG00000143198	Homo sapiens	microsomal glutathione S-transferase 3(MGST3)	Enzyme
ENSG00000144852	Homo sapiens	nuclear receptor subfamily 1 group I member 2(NR1I2)	Transporter
ENSG00000198077	Homo sapiens	cytochrome P450 family 2 subfamily A member 7(CYP2A7)	Enzyme
ENSG00000064687	Homo sapiens	ATP binding cassette subfamily A member 7(ABCA7)	Transporter
ENSG00000255974	Homo sapiens	cytochrome P450 family 2 subfamily A member 6(CYP2A6)	Enzyme
ENSG00000167468	Homo sapiens	glutathione peroxidase 4(GPX4)	Enzyme
ENSG00000013364	Homo sapiens	major vault protein(MVP)	Transporter
ENSG00000173638	Homo sapiens	solute carrier family 19 member 1(SLC19A1)	Transporter
ENSG00000085563	Homo sapiens	ATP binding cassette subfamily B member 1(ABCB1)	Transporter
ENSG00000124302	Homo sapiens	carbohydrate sulfotransferase 8(CHST8)	Enzyme
ENSG00000005471	Homo sapiens	ATP binding cassette subfamily B member 4(ABCB4)	Transporter
ENSG00000004846	Homo sapiens	ATP binding cassette subfamily B member 5(ABCB5)	Transporter
ENSG00000110628	Homo sapiens	solute carrier family 22 member 18(SLC22A18)	Transporter
ENSG00000197448	Homo sapiens	glutathione S-transferase kappa 1(GSTK1)	Enzyme
ENSG00000172350	Homo sapiens	ATP binding cassette subfamily G member 4(ABCG4)	Transporter
ENSG00000229314	Homo sapiens	orosomucoid 1(ORM1)	Transporter
ENSG00000139684	Homo sapiens	esterase D(ESD)	Enzyme
ENSG00000136881	Homo sapiens	bile acid-CoA:amino acid N-acyltransferase(BAAT)	Enzyme
ENSG00000021461	Homo sapiens	cytochrome P450 family 3 subfamily A member 43(CYP3A43)	Enzyme
ENSG00000138115	Homo sapiens	cytochrome P450 family 2 subfamily C member 8(CYP2C8)	Enzyme
ENSG00000165841	Homo sapiens	cytochrome P450 family 2 subfamily C member 19(CYP2C19)	Enzyme
ENSG00000256612	Homo sapiens	cytochrome P450 family 2 subfamily B member 7, pseudogene(CYP2B7P)	Enzyme
ENSG00000197408	Homo sapiens	cytochrome P450 family 2 subfamily B member 6(CYP2B6)	Enzyme
ENSG00000163631	Homo sapiens	albumin(ALB)	Transporter
ENSG00000167165	Homo sapiens	UDP glucuronosyltransferase family 1 member A6(UGT1A6)	Enzyme
ENSG00000197838	Homo sapiens	cytochrome P450 family 2 subfamily A member 13(CYP2A13)	Enzyme
ENSG00000244122	Homo sapiens	UDP glucuronosyltransferase family 1 member A7(UGT1A7)	Enzyme
ENSG00000101986	Homo sapiens	ATP binding cassette subfamily D member 1(ABCD1)	Transporter
ENSG00000242366	Homo sapiens	UDP glucuronosyltransferase family 1 member A8(UGT1A8)	Enzyme
ENSG00000160870	Homo sapiens	cytochrome P450 family 3 subfamily A member 7(CYP3A7)	Enzyme
ENSG00000165092	Homo sapiens	aldehyde dehydrogenase 1 family member A1(ALDH1A1)	Enzyme
ENSG00000242515	Homo sapiens	UDP glucuronosyltransferase family 1 member A10(UGT1A10)	Enzyme
ENSG00000111275	Homo sapiens	aldehyde dehydrogenase 2 family (mitochondrial)(ALDH2)	Enzyme
ENSG00000108602	Homo sapiens	aldehyde dehydrogenase 3 family member A1(ALDH3A1)	Enzyme
ENSG00000147100	Homo sapiens	solute carrier family 16 member 2(SLC16A2)	Transporter
ENSG00000137124	Homo sapiens	aldehyde dehydrogenase 1 family member B1(ALDH1B1)	Enzyme
ENSG00000165637	Homo sapiens	voltage dependent anion channel 2(VDAC2)	Transporter
ENSG00000213585	Homo sapiens	voltage dependent anion channel 1(VDAC1)	Transporter
ENSG00000288705	Homo sapiens	UDP glucuronosyltransferase family 1 member A5(UGT1A5)	Enzyme
ENSG00000138109	Homo sapiens	cytochrome P450 family 2 subfamily C member 9(CYP2C9)	Enzyme
ENSG00000136868	Homo sapiens	solute carrier family 31 member 1(SLC31A1)	Transporter
ENSG00000112499	Homo sapiens	solute carrier family 22 member 2(SLC22A2)	Transporter
ENSG00000174326	Homo sapiens	solute carrier family 16 member 11(SLC16A11)	Transporter
ENSG00000146477	Homo sapiens	solute carrier family 22 member 3(SLC22A3)	Transporter
ENSG00000155465	Homo sapiens	solute carrier family 7 member 7(SLC7A7)	Transporter
ENSG00000197375	Homo sapiens	solute carrier family 22 member 5(SLC22A5)	Transporter
ENSG00000143257	Homo sapiens	nuclear receptor subfamily 1 group I member 3(NR1I3)	Transporter
ENSG00000103064	Homo sapiens	solute carrier family 7 member 6(SLC7A6)	Transporter
ENSG00000197208	Homo sapiens	solute carrier family 22 member 4(SLC22A4)	Transporter
ENSG00000183196	Homo sapiens	carbohydrate sulfotransferase 6(CHST6)	Enzyme
ENSG00000138074	Homo sapiens	solute carrier family 5 member 6(SLC5A6)	Transporter
ENSG00000197446	Homo sapiens	cytochrome P450 family 2 subfamily F member 1(CYP2F1)	Enzyme
ENSG00000130649	Homo sapiens	cytochrome P450 family 2 subfamily E member 1(CYP2E1)	Enzyme
ENSG00000175003	Homo sapiens	solute carrier family 22 member 1(SLC22A1)	Transporter
ENSG00000184254	Homo sapiens	aldehyde dehydrogenase 1 family member A3(ALDH1A3)	Enzyme
ENSG00000166741	Homo sapiens	nicotinamide N-methyltransferase(NNMT)	Enzyme
ENSG00000006534	Homo sapiens	aldehyde dehydrogenase 3 family member B1(ALDH3B1)	Enzyme
ENSG00000132746	Homo sapiens	aldehyde dehydrogenase 3 family member B2(ALDH3B2)	Enzyme
ENSG00000143149	Homo sapiens	aldehyde dehydrogenase 9 family member A1(ALDH9A1)	Enzyme
ENSG00000100197	Homo sapiens	cytochrome P450 family 2 subfamily D member 6(CYP2D6)	Enzyme
ENSG00000072210	Homo sapiens	aldehyde dehydrogenase 3 family member A2(ALDH3A2)	Enzyme
ENSG00000173208	Homo sapiens	ATP binding cassette subfamily D member 2(ABCD2)	Transporter
ENSG00000108242	Homo sapiens	cytochrome P450 family 2 subfamily C member 18(CYP2C18)	Enzyme
ENSG00000228278	Homo sapiens	orosomucoid 2(ORM2)	Transporter
ENSG00000084453	Homo sapiens	solute carrier organic anion transporter family member 1A2(SLCO1A2)	Transporter
ENSG00000117479	Homo sapiens	solute carrier family 19 member 2(SLC19A2)	Transporter
ENSG00000174640	Homo sapiens	solute carrier organic anion transporter family member 2A1(SLCO2A1)	Transporter
ENSG00000073067	Homo sapiens	cytochrome P450 family 2 subfamily W member 1(CYP2W1)	Enzyme
ENSG00000100867	Homo sapiens	dehydrogenase/reductase 2(DHRS2)	Enzyme
ENSG00000124588	Homo sapiens	NAD(P)H quinone dehydrogenase 2(NQO2)	Enzyme
ENSG00000160211	Homo sapiens	glucose-6-phosphate dehydrogenase(G6PD)	Enzyme

## Sheet: Supplementary Data 2
Traits	Description
UKBB_100001_irnt	food weight
UKBB_100006_irnt	saturated fat
UKBB_100007_irnt	polyunsaturated fat
UKBB_100011_irnt	iron
UKBB_100013_irnt	vitamin b12
UKBB_100014_irnt	folate
UKBB_100016_irnt	potassium
UKBB_100017_irnt	magnesium
UKBB_100021_irnt	vitamin d
UKBB_100022	alcohol
UKBB_100024_irnt	calcium
UKBB_100025_irnt	vitamin e
UKBB_100240	coffee consumed
UKBB_100250	instant coffee intake
UKBB_100260	added milk to instant coffee
UKBB_100270	filtered coffee intake
UKBB_100280	added milk to filtered coffee
UKBB_100360	decaffeinated coffee
UKBB_100370	intake of sugar added to coffee
UKBB_100580	alcohol consumed
UKBB_100920_2105	type milk consumed: soya with calcium
UKBB_1160	sleep duration
UKBB_1180	morning/evening person (chronotype)
UKBB_1200	sleeplessness / insomnia
UKBB_1220	daytime dozing / sleeping (narcolepsy)
UKBB_12340_irnt	qrs duration
UKBB_1498	coffee intake
UKBB_1508_1	coffee type: decaffeinated coffee (any type)
UKBB_1508_2	coffee type: instant coffee
UKBB_1508_3	coffee type: ground coffee (include espresso, filter etc)
UKBB_1508_4	coffee type: other type of coffee
UKBB_1558	alcohol intake frequency.
UKBB_1618	alcohol usually taken with meals
UKBB_1628	alcohol intake versus 10 years previously
UKBB_1697	comparative height size at age 10
UKBB_1707_1	handedness (chirality/laterality): right-handed
UKBB_1707_2	handedness (chirality/laterality): left-handed
UKBB_1707_3	handedness (chirality/laterality): use both right and left hands equally
UKBB_1727	ease of skin tanning
UKBB_1920	mood swings
UKBB_1930	miserableness
UKBB_1950	sensitivity / hurt feelings
UKBB_1970	nervous feelings
UKBB_1990	tense / 'highly strung'
UKBB_2000	worry too long after embarrassment
UKBB_20001_1022	cancer code, self-reported: colon cancer/sigmoid cancer
UKBB_20001_1059	cancer code, self-reported: malignant melanoma
UKBB_20001_1061	cancer code, self-reported: basal cell carcinoma
UKBB_20002_1065	non-cancer illness code, self-reported: hypertension
UKBB_20002_1066	non-cancer illness code, self-reported: heart/cardiac problem
UKBB_20002_1072	non-cancer illness code, self-reported: essential hypertension
UKBB_20002_1075	non-cancer illness code, self-reported: heart attack/myocardial infarction
UKBB_20002_1081	non-cancer illness code, self-reported: stroke
UKBB_20002_1093	non-cancer illness code, self-reported: pulmonary embolism +/- dvt
UKBB_20002_1094	non-cancer illness code, self-reported: deep venous thrombosis (dvt)
UKBB_20002_1111	non-cancer illness code, self-reported: asthma
UKBB_20002_1139	non-cancer illness code, self-reported: oesophagitis/barretts oesophagus
UKBB_20002_1156	non-cancer illness code, self-reported: infective/viral hepatitis
UKBB_20002_1162	non-cancer illness code, self-reported: cholelithiasis/gall stones
UKBB_20002_1165	non-cancer illness code, self-reported: pancreatitis
UKBB_20002_1197	non-cancer illness code, self-reported: kidney stone/ureter stone/bladder stone
UKBB_20002_1201	non-cancer illness code, self-reported: bladder problem (not cancer)
UKBB_20002_1220	non-cancer illness code, self-reported: diabetes
UKBB_20002_1223	non-cancer illness code, self-reported: type 2 diabetes
UKBB_20002_1225	non-cancer illness code, self-reported: hyperthyroidism/thyrotoxicosis
UKBB_20002_1226	non-cancer illness code, self-reported: hypothyroidism/myxoedema
UKBB_20002_1247	non-cancer illness code, self-reported: meningitis
UKBB_20002_1261	non-cancer illness code, self-reported: multiple sclerosis
UKBB_20002_1264	non-cancer illness code, self-reported: epilepsy
UKBB_20002_1265	non-cancer illness code, self-reported: migraine
UKBB_20002_1277	non-cancer illness code, self-reported: glaucoma
UKBB_20002_1281	non-cancer illness code, self-reported: retinal detachment
UKBB_20002_1286	non-cancer illness code, self-reported: depression
UKBB_20002_1287	non-cancer illness code, self-reported: anxiety/panic attacks
UKBB_20002_1291	non-cancer illness code, self-reported: mania/bipolar disorder/manic depression
UKBB_20002_1309	non-cancer illness code, self-reported: osteoporosis
UKBB_20002_1311	non-cancer illness code, self-reported: spine arthritis/spondylitis
UKBB_20002_1313	non-cancer illness code, self-reported: ankylosing spondylitis
UKBB_20002_1330	non-cancer illness code, self-reported: iron deficiency anaemia
UKBB_20002_1371	non-cancer illness code, self-reported: sarcoidosis
UKBB_20002_1374	non-cancer illness code, self-reported: allergy/hypersensitivity/anaphylaxis
UKBB_20002_1385	non-cancer illness code, self-reported: allergy or anaphylactic reaction to food
UKBB_20002_1386	non-cancer illness code, self-reported: allergy or anaphylactic reaction to drug
UKBB_20002_1387	non-cancer illness code, self-reported: hayfever/allergic rhinitis
UKBB_20002_1398	non-cancer illness code, self-reported: pneumonia
UKBB_20002_1436	non-cancer illness code, self-reported: headaches (not migraine)
UKBB_20002_1440	non-cancer illness code, self-reported: tuberculosis (tb)
UKBB_20002_1442	non-cancer illness code, self-reported: helicobacter pylori
UKBB_20002_1452	non-cancer illness code, self-reported: eczema/dermatitis
UKBB_20002_1453	non-cancer illness code, self-reported: psoriasis
UKBB_20002_1457	non-cancer illness code, self-reported: duodenal ulcer
UKBB_20002_1459	non-cancer illness code, self-reported: colitis/not crohns or ulcerative colitis
UKBB_20002_1463	non-cancer illness code, self-reported: ulcerative colitis
UKBB_20002_1464	non-cancer illness code, self-reported: rheumatoid arthritis
UKBB_20002_1465	non-cancer illness code, self-reported: osteoarthritis
UKBB_20002_1466	non-cancer illness code, self-reported: gout
UKBB_20002_1471	non-cancer illness code, self-reported: atrial fibrillation
UKBB_20002_1473	non-cancer illness code, self-reported: high cholesterol
UKBB_20002_1534	non-cancer illness code, self-reported: back pain
UKBB_20002_1537	non-cancer illness code, self-reported: joint pain
UKBB_20002_1568	non-cancer illness code, self-reported: measles / morbillivirus
UKBB_20002_1569	non-cancer illness code, self-reported: mumps / epidemic parotitis
UKBB_20002_1571	non-cancer illness code, self-reported: chickenpox
UKBB_20003_1140869848	treatment/medication code: methotrexate
UKBB_20003_1140870570	treatment/medication code: vitamin b12 preparation
UKBB_20003_1140870788	treatment/medication code: calcium salts
UKBB_20003_1140871112	treatment/medication code: vitamin e product
UKBB_20003_1140883066	treatment/medication code: insulin product
UKBB_20003_1140883748	treatment/medication code: selenium product
UKBB_20003_1140884516	treatment/medication code: thyroxine product
UKBB_20003_1140884600	treatment/medication code: metformin
UKBB_20003_1140888266	treatment/medication code: warfarin
UKBB_20003_1140922174	treatment/medication code: alendronate sodium
UKBB_20003_1141168318	treatment/medication code: clopidogrel
UKBB_20003_1141168584	treatment/medication code: rabeprazole sodium
UKBB_20003_1141191044	treatment/medication code: levothyroxine sodium
UKBB_20003_1189	treatment/medication code: co-enzyme q10/ubiquinone/bio-quinone/coenzyme q10
UKBB_20015_irnt	sitting height
UKBB_20016_irnt	fluid intelligence score
UKBB_20022_irnt	birth weight
UKBB_20084_469	vitamin and/or mineral supplement use: multivitamin with iron
UKBB_20084_479	vitamin and/or mineral supplement use: vitamin d
UKBB_20084_480	vitamin and/or mineral supplement use: vitamin e
UKBB_20084_484	vitamin and/or mineral supplement use: selenium
UKBB_20084_485	vitamin and/or mineral supplement use: calcium
UKBB_20089_462	type of meals eaten: restaurant meals
UKBB_20090_371	type of fat/oil used in cooking: polyunsaturated margarine
UKBB_20090_373	type of fat/oil used in cooking: low fat polyunsaturated margarine
UKBB_20090_374	type of fat/oil used in cooking: normal fat polyunsaturated margarine
UKBB_20090_375	type of fat/oil used in cooking: cholesterol lowering polyunsaturated margarine
UKBB_20107_10	illnesses of father: alzheimer's disease/dementia
UKBB_20107_11	illnesses of father: parkinson's disease
UKBB_20107_12	illnesses of father: severe depression
UKBB_20107_13	illnesses of father: prostate cancer
UKBB_20107_2	illnesses of father: stroke
UKBB_20107_3	illnesses of father: lung cancer
UKBB_20107_8	illnesses of father: high blood pressure
UKBB_20107_9	illnesses of father: diabetes
UKBB_20110_10	illnesses of mother: alzheimer's disease/dementia
UKBB_20110_11	illnesses of mother: parkinson's disease
UKBB_20110_12	illnesses of mother: severe depression
UKBB_20110_2	illnesses of mother: stroke
UKBB_20110_3	illnesses of mother: lung cancer
UKBB_20110_5	illnesses of mother: breast cancer
UKBB_20110_8	illnesses of mother: high blood pressure
UKBB_20110_9	illnesses of mother: diabetes
UKBB_20111_10	illnesses of siblings: alzheimer's disease/dementia
UKBB_20111_11	illnesses of siblings: parkinson's disease
UKBB_20111_12	illnesses of siblings: severe depression
UKBB_20111_13	illnesses of siblings: prostate cancer
UKBB_20111_2	illnesses of siblings: stroke
UKBB_20111_3	illnesses of siblings: lung cancer
UKBB_20111_5	illnesses of siblings: breast cancer
UKBB_20111_8	illnesses of siblings: high blood pressure
UKBB_20111_9	illnesses of siblings: diabetes
UKBB_20113_8	illnesses of adopted mother: high blood pressure
UKBB_20116_0	smoking status: never
UKBB_20116_1	smoking status: previous
UKBB_20116_2	smoking status: current
UKBB_20117_0	alcohol drinker status: never
UKBB_20117_1	alcohol drinker status: previous
UKBB_20117_2	alcohol drinker status: current
UKBB_20126_0	bipolar and major depression status: no bipolar or depression
UKBB_20126_3	bipolar and major depression status: probable recurrent major depression (severe)
UKBB_20126_4	bipolar and major depression status: probable recurrent major depression (moderate)
UKBB_20126_5	bipolar and major depression status: single probable major depression episode
UKBB_20127_irnt	neuroticism score
UKBB_20128	number of fluid intelligence questions attempted within time limit
UKBB_20150_irnt	forced expiratory volume in 1-second (fev1), best measure
UKBB_20151_irnt	forced vital capacity (fvc), best measure
UKBB_20153_irnt	forced expiratory volume in 1-second (fev1), predicted
UKBB_20154_irnt	forced expiratory volume in 1-second (fev1), predicted percentage
UKBB_2020	loneliness, isolation
UKBB_2030	guilty feelings
UKBB_20403	amount of alcohol drunk on a typical drinking day
UKBB_20405_0	ever had known person concerned about, or recommend reduction of, alcohol consumption: no
UKBB_20405_1	ever had known person concerned about, or recommend reduction of, alcohol consumption: yes, but not in the last year
UKBB_20405_2	ever had known person concerned about, or recommend reduction of, alcohol consumption: yes, during the last year
UKBB_20406	ever addicted to alcohol
UKBB_20407	frequency of failure to fulfil normal expectations due to drinking alcohol in last year
UKBB_20408	frequency of memory loss due to drinking alcohol in last year
UKBB_20409	frequency of feeling guilt or remorse after drinking alcohol in last year
UKBB_20411_0	ever been injured or injured someone else through drinking alcohol: no
UKBB_20411_1	ever been injured or injured someone else through drinking alcohol: yes, but not in the last year
UKBB_20412	frequency of needing morning drink of alcohol after heavy drinking session in last year
UKBB_20414	frequency of drinking alcohol
UKBB_20415	ongoing addiction to alcohol
UKBB_20416	frequency of consuming six or more units of alcohol
UKBB_20417	tense, sore, or aching muscles during worst period of anxiety
UKBB_20418	impact on normal roles during worst period of anxiety
UKBB_20419	difficulty concentrating during worst period of anxiety
UKBB_20421	ever felt worried, tense, or anxious for most of a month or longer
UKBB_20422	more irritable than usual during worst period of anxiety
UKBB_20423	keyed up or on edge during worst period of anxiety
UKBB_20426	restless during period of worst anxiety
UKBB_20427	frequent trouble falling or staying asleep during worst period of anxiety
UKBB_20428	professional informed about anxiety
UKBB_20429	easily tired during worst period of anxiety
UKBB_20433_irnt	age at first episode of depression
UKBB_20434_irnt	age at last episode of depression
UKBB_20435	difficulty concentrating during worst depression
UKBB_20436	fraction of day affected during worst episode of depression
UKBB_20437	thoughts of death during worst depression
UKBB_20438	duration of worst depression
UKBB_20439	frequency of depressed days during worst episode of depression
UKBB_20440	impact on normal roles during worst period of depression
UKBB_20446	ever had prolonged feelings of sadness or depression
UKBB_20447	depression possibly related to stressful or traumatic event
UKBB_20448	professional informed about depression
UKBB_20449	feelings of tiredness during worst episode of depression
UKBB_20450	feelings of worthlessness during worst period of depression
UKBB_20453	ever taken cannabis
UKBB_20454	maximum frequency of taking cannabis
UKBB_20455_irnt	age when last took cannabis
UKBB_20477	ever talked to a health professional about unusual or psychotic experiences
UKBB_20480	ever self-harmed
UKBB_20483	ever attempted suicide
UKBB_20485	ever contemplated self-harm
UKBB_20486	contemplated self-harm in past year
UKBB_2050	frequency of depressed mood in last 2 weeks
UKBB_20506	recent feelings or nervousness or anxiety
UKBB_20509	recent inability to stop or control worrying
UKBB_20510	recent feelings of depression
UKBB_20513	recent thoughts of suicide or self-harm
UKBB_20520	recent worrying too much about different things
UKBB_20522	been in a confiding relationship as an adult
UKBB_20536_0	weight change during worst episode of depression: stayed about the same or was on a diet
UKBB_20536_1	weight change during worst episode of depression: gained weight
UKBB_20536_2	weight change during worst episode of depression: lost weight
UKBB_20536_3	weight change during worst episode of depression: both gained and lost some weight during the episode
UKBB_20537	frequency of difficulty controlling worry during worst period of anxiety
UKBB_20538	worried most days during period of worst anxiety
UKBB_20539	frequency of inability to stop worrying during worst period of anxiety
UKBB_20540	multiple worries during worst period of anxiety
UKBB_20541	difficulty stopping worrying during worst period of anxiety
UKBB_20542	stronger worrying (than other people) during period of worst anxiety
UKBB_20543	number of things worried about during worst period of anxiety
UKBB_20544_1	mental health problems ever diagnosed by a professional: social anxiety or social phobia
UKBB_20544_11	mental health problems ever diagnosed by a professional: depression
UKBB_20544_15	mental health problems ever diagnosed by a professional: anxiety, nerves or generalized anxiety disorder
UKBB_20544_5	mental health problems ever diagnosed by a professional: any other phobia (eg disabling fear of heights or spiders)
UKBB_20544_6	mental health problems ever diagnosed by a professional: panic attacks
UKBB_20546_1	substances taken for depression: unprescribed medication (more than once)
UKBB_20546_3	substances taken for depression: medication prescribed to you (for at least two weeks)
UKBB_20546_4	substances taken for depression: drugs or alcohol (more than once)
UKBB_20547_1	activities undertaken to treat depression: talking therapies, such as psychotherapy, counselling, group therapy or cbt
UKBB_20547_3	activities undertaken to treat depression: other therapeutic activities such as mindfulness, yoga or art classes
UKBB_20549_1	substances taken for anxiety: unprescribed medication (more than once)
UKBB_20549_3	substances taken for anxiety: medication prescribed to you (for at least two weeks)
UKBB_20549_4	substances taken for anxiety: drugs or alcohol (more than once)
UKBB_20550_1	activities undertaken to treat anxiety: talking therapies, such as psychotherapy, counselling, group therapy or cbt
UKBB_20550_3	activities undertaken to treat anxiety: other therapeutic activities such as mindfulness, yoga or art classes
UKBB_20553_4	methods of self-harm used: ingesting a medication in excess of the normal dose
UKBB_20553_5	methods of self-harm used: self-injury such as self-cutting, scratching or hitting, etc.
UKBB_20553_6	methods of self-harm used: ingesting alcohol or a recreational or illicit drug
UKBB_20554_1	actions taken following self-harm: see anyone from psychiatric or mental health services, including liaison services
UKBB_20554_3	actions taken following self-harm: need hospital treatment (eg a&e)
UKBB_20554_5	actions taken following self-harm: see own gp
UKBB_20554_6	actions taken following self-harm: receive help from friends / family / neighbours
UKBB_2070	frequency of tenseness / restlessness in last 2 weeks
UKBB_2090	seen doctor (gp) for nerves, anxiety, tension or depression
UKBB_2100	seen a psychiatrist for nerves, anxiety, tension or depression
UKBB_21001_irnt	body mass index (bmi)
UKBB_21002_irnt	weight
UKBB_2149	lifetime number of sexual partners
UKBB_22126	doctor diagnosed hayfever or allergic rhinitis
UKBB_22127	doctor diagnosed asthma
UKBB_22130	doctor diagnosed copd (chronic obstructive pulmonary disease)
UKBB_22146_irnt	age hayfever or allergic rhinitis diagnosed by doctor
UKBB_22147_irnt	age asthma diagnosed by doctor
UKBB_22166	recent medication for hayfever or allergic rhinitis
UKBB_22167	recent medication for asthma
UKBB_22170	recent medication for copd (chronic obstructive pulmonary disease)
UKBB_22502	cough on most days
UKBB_22503_irnt	years of cough on most days
UKBB_22601_23173422	job coding: registrar or senior administrator of educational establishment, bursar, registrar, university administrator
UKBB_22601_23193405	job coding: other teaching professional including private tutor, tefl (teaching english as a foreign language) teacher; tutor at adult education centre, etc.
UKBB_22613_0	worked with paints, thinners or glues: rarely/never
UKBB_22613_1	worked with paints, thinners or glues: sometimes
UKBB_22613_2	worked with paints, thinners or glues: often
UKBB_22617_2317	job soc coding: registrars and senior administrators of educational establishments
UKBB_2306	weight change compared with 1 year ago
UKBB_23098_irnt	weight
UKBB_23099_irnt	body fat percentage
UKBB_23100_irnt	whole body fat mass
UKBB_23101_irnt	whole body fat-free mass
UKBB_23104_irnt	body mass index (bmi)
UKBB_23105_irnt	basal metabolic rate
UKBB_23112_irnt	leg fat mass (right)
UKBB_23113_irnt	leg fat-free mass (right)
UKBB_23116_irnt	leg fat mass (left)
UKBB_23117_irnt	leg fat-free mass (left)
UKBB_23121_irnt	arm fat-free mass (right)
UKBB_23125_irnt	arm fat-free mass (left)
UKBB_23128_irnt	trunk fat mass
UKBB_23129_irnt	trunk fat-free mass
UKBB_2335	chest pain or discomfort
UKBB_2443	diabetes diagnosed by doctor
UKBB_2654_7	non-butter spread type details: polyunsaturated/sunflower oil based spread (eg: flora)
UKBB_2664_1	reason for reducing amount of alcohol drunk: illness or ill health
UKBB_2664_2	reason for reducing amount of alcohol drunk: doctor's advice
UKBB_2664_3	reason for reducing amount of alcohol drunk: health precaution
UKBB_2664_4	reason for reducing amount of alcohol drunk: financial reasons
UKBB_2664_5	reason for reducing amount of alcohol drunk: other reason
UKBB_2956	general pain for 3+ months
UKBB_2966_irnt	age high blood pressure diagnosed
UKBB_2976_irnt	age diabetes diagnosed
UKBB_2986	started insulin within one year diagnosis of diabetes
UKBB_30000_irnt	white blood cell (leukocyte) count
UKBB_30010_irnt	red blood cell (erythrocyte) count
UKBB_30040_irnt	mean corpuscular volume
UKBB_30050_irnt	mean corpuscular haemoglobin
UKBB_30060_irnt	mean corpuscular haemoglobin concentration
UKBB_30070_irnt	red blood cell (erythrocyte) distribution width
UKBB_30080_irnt	platelet count
UKBB_30110_irnt	platelet distribution width
UKBB_30120_irnt	lymphocyte count
UKBB_30130_irnt	monocyte count
UKBB_30140_irnt	neutrophill count
UKBB_30150	eosinophill count
UKBB_30170	nucleated red blood cell count
UKBB_30180_irnt	lymphocyte percentage
UKBB_30190_irnt	monocyte percentage
UKBB_30200_irnt	neutrophill percentage
UKBB_30210_irnt	eosinophill percentage
UKBB_30230	nucleated red blood cell percentage
UKBB_30250_irnt	reticulocyte count
UKBB_30300_irnt	high light scatter reticulocyte count
UKBB_30500_irnt	microalbumin in urine
UKBB_30520_irnt	potassium in urine
UKBB_30530_irnt	sodium in urine
UKBB_3062_irnt	forced vital capacity (fvc)
UKBB_3063_irnt	forced expiratory volume in 1-second (fev1)
UKBB_3089	caffeine drink within last hour
UKBB_3148_irnt	heel bone mineral density (bmd)
UKBB_3404	neck/shoulder pain for 3+ months
UKBB_3414	hip pain for 3+ months
UKBB_3571	back pain for 3+ months
UKBB_3606	chest pain or discomfort walking normally
UKBB_3616	chest pain due to walking ceases when standing still
UKBB_3731	former alcohol drinker
UKBB_3741	stomach/abdominal pain for 3+ months
UKBB_3751	chest pain or discomfort when walking uphill or hurrying
UKBB_3761_irnt	age hay fever, rhinitis or eczema diagnosed
UKBB_3773	knee pain for 3+ months
UKBB_3786_irnt	age asthma diagnosed
UKBB_3799	headaches for 3+ months
UKBB_3859_1	reason former drinker stopped drinking alcohol: illness or ill health
UKBB_3859_3	reason former drinker stopped drinking alcohol: health precaution
UKBB_3859_5	reason former drinker stopped drinking alcohol: other reason
UKBB_40001_C349	underlying (primary) cause of death: icd10: c34.9 bronchus or lung, unspecified
UKBB_4067	facial pains for 3+ months
UKBB_4079_irnt	diastolic blood pressure, automated reading
UKBB_4080_irnt	systolic blood pressure, automated reading
UKBB_4105_irnt	heel bone mineral density (bmd) (left)
UKBB_4106_irnt	heel bone mineral density (bmd) t-score, automated (left)
UKBB_4124_irnt	heel bone mineral density (bmd) (right)
UKBB_4125_irnt	heel bone mineral density (bmd) t-score, automated (right)
UKBB_4462	average monthly intake of other alcoholic drinks
UKBB_4559	family relationship satisfaction
UKBB_4570	friendships satisfaction
UKBB_46_irnt	hand grip strength (left)
UKBB_4609_irnt	longest period of depression
UKBB_4620	number of depression episodes
UKBB_47_irnt	hand grip strength (right)
UKBB_4728	leg pain on walking
UKBB_48_irnt	waist circumference
UKBB_49_irnt	hip circumference
UKBB_4924	attempted fluid intelligence (fi) test.
UKBB_4979	fi5 : family relationship calculation
UKBB_50_irnt	standing height
UKBB_5254_irnt	intra-ocular pressure, corneal-compensated (right)
UKBB_5256_irnt	corneal hysteresis (right)
UKBB_5257_irnt	corneal resistance factor (right)
UKBB_5262_irnt	intra-ocular pressure, corneal-compensated (left)
UKBB_5264_irnt	corneal hysteresis (left)
UKBB_5265_irnt	corneal resistance factor (left)
UKBB_5364	average weekly intake of other alcoholic drinks
UKBB_5452	leg pain when standing still or sitting
UKBB_5463	leg pain in calf/calves
UKBB_5474	leg pain when walking uphill or hurrying
UKBB_5485	leg pain when walking normally
UKBB_5496	leg pain when walking ever disappears while walking
UKBB_5507	leg pain on walking : action taken
UKBB_5518	leg pain on walking : effect of standing still
UKBB_5843_1	which eye(s) affected by myopia (short sight): right eye
UKBB_5843_2	which eye(s) affected by myopia (short sight): left eye
UKBB_5843_3	which eye(s) affected by myopia (short sight): both eyes
UKBB_5983_irnt	ecg, heart rate
UKBB_6015	chest pain felt during physical activity
UKBB_6016	chest pain felt outside physical activity
UKBB_6020_33	completion status of test: heart rate reached safety level
UKBB_6033_irnt	maximum heart rate during fitness test
UKBB_6034	target heart rate achieved
UKBB_6147_1	reason for glasses/contact lenses: for short-sightedness, i.e. only or mainly for distance viewing such as driving, cinema etc (called 'myopia')
UKBB_6148_1	eye problems/disorders: diabetes related eye disease
UKBB_6148_2	eye problems/disorders: glaucoma
UKBB_6148_5	eye problems/disorders: macular degeneration
UKBB_6149_2	mouth/teeth dental problems: painful gums
UKBB_6149_6	mouth/teeth dental problems: dentures
UKBB_6150_3	vascular/heart problems diagnosed by doctor: stroke
UKBB_6150_4	vascular/heart problems diagnosed by doctor: high blood pressure
UKBB_6152_100	blood clot, dvt, bronchitis, emphysema, asthma, rhinitis, eczema, allergy diagnosed by doctor: none of the above
UKBB_6152_5	blood clot, dvt, bronchitis, emphysema, asthma, rhinitis, eczema, allergy diagnosed by doctor: blood clot in the leg (dvt)
UKBB_6152_6	blood clot, dvt, bronchitis, emphysema, asthma, rhinitis, eczema, allergy diagnosed by doctor: emphysema/chronic bronchitis
UKBB_6152_7	blood clot, dvt, bronchitis, emphysema, asthma, rhinitis, eczema, allergy diagnosed by doctor: blood clot in the lung
UKBB_6152_8	blood clot, dvt, bronchitis, emphysema, asthma, rhinitis, eczema, allergy diagnosed by doctor: asthma
UKBB_6152_9	blood clot, dvt, bronchitis, emphysema, asthma, rhinitis, eczema, allergy diagnosed by doctor: hayfever, allergic rhinitis or eczema
UKBB_6154_1	medication for pain relief, constipation, heartburn: aspirin
UKBB_6154_100	medication for pain relief, constipation, heartburn: none of the above
UKBB_6154_2	medication for pain relief, constipation, heartburn: ibuprofen (e.g. nurofen)
UKBB_6154_3	medication for pain relief, constipation, heartburn: paracetamol
UKBB_6154_4	medication for pain relief, constipation, heartburn: ranitidine (e.g. zantac)
UKBB_6154_5	medication for pain relief, constipation, heartburn: omeprazole (e.g. zanprol)
UKBB_6154_6	medication for pain relief, constipation, heartburn: laxatives (e.g. dulcolax, senokot)
UKBB_6155_4	vitamin and mineral supplements: vitamin d
UKBB_6155_5	vitamin and mineral supplements: vitamin e
UKBB_6155_6	vitamin and mineral supplements: folic acid or folate (vit b9)
UKBB_6159_1	pain type(s) experienced in last month: headache
UKBB_6159_100	pain type(s) experienced in last month: none of the above
UKBB_6159_2	pain type(s) experienced in last month: facial pain
UKBB_6159_3	pain type(s) experienced in last month: neck or shoulder pain
UKBB_6159_4	pain type(s) experienced in last month: back pain
UKBB_6159_5	pain type(s) experienced in last month: stomach or abdominal pain
UKBB_6159_6	pain type(s) experienced in last month: hip pain
UKBB_6159_7	pain type(s) experienced in last month: knee pain
UKBB_6159_8	pain type(s) experienced in last month: pain all over the body
UKBB_6164_5	types of physical activity in last 4 weeks: heavy diy (eg: weeding, lawn mowing, carpentry, digging)
UKBB_6179_3	mineral and other dietary supplements: calcium
UKBB_6179_5	mineral and other dietary supplements: iron
UKBB_6179_6	mineral and other dietary supplements: selenium
UKBB_680_5	own or rent accommodation lived in: pay part rent and part mortgage (shared ownership)
UKBB_738	average total household income before tax
UKBB_78_irnt	heel bone mineral density (bmd) t-score, automated
UKBB_93_irnt	systolic blood pressure, manual reading
UKBB_94_irnt	diastolic blood pressure, manual reading
UKBB_ASTHMA_CHILD	childhood asthma (age<16)
UKBB_ASTHMA_EOSINOPHIL_SUGG	suggestive for eosinophilic asthma
UKBB_ASTHMA_HOSPITAL1	asthma, hospital admissions 1
UKBB_ASTHMA_PNEUMONIA	asthma-related pneumonia
UKBB_C_BRONCHUS_LUNG	malignant neoplasm of bronchus and lung
UKBB_C_COLON	malignant neoplasm of colon
UKBB_C_LYMPHOMA	lymphomas
UKBB_C_MELANOMA_SKIN	malignant melanoma of skin
UKBB_C_OTHER_SKIN	other malignant neoplasms of skin
UKBB_C_RECTUM	malignant neoplasm of rectum
UKBB_C_STROKE	stroke
UKBB_C18	diagnoses - main icd10: c18 malignant neoplasm of colon
UKBB_C20	diagnoses - main icd10: c20 malignant neoplasm of rectum
UKBB_C3_DIGESTIVE_ORGANS	malignant neoplasm of digestive organs
UKBB_C3_PRIMARY_LYMPHOID_HEMATOPOIETIC	primary_lymphoid and hematopoietic malignant neoplasms
UKBB_C3_RESPIRATORY_INTRATHORACIC	malignant neoplasm of respiratory system and intrathoracic organs
UKBB_C3_SKIN	malignant neoplasm of skin
UKBB_C3_URINARY_TRACT	malignant neoplasm of urinary organs
UKBB_C34	diagnoses - main icd10: c34 malignant neoplasm of bronchus and lung
UKBB_C43	diagnoses - main icd10: c43 malignant melanoma of skin
UKBB_C44	diagnoses - main icd10: c44 other malignant neoplasms of skin
UKBB_C67	diagnoses - main icd10: c67 malignant neoplasm of bladder
UKBB_C78	diagnoses - main icd10: c78 secondary malignant neoplasm of respiratory and digestive organs
UKBB_C79	diagnoses - main icd10: c79 secondary malignant neoplasm of other sites
UKBB_C85	diagnoses - main icd10: c85 other and unspecified types of non-hodgkin's lymphoma
UKBB_CARDIAC_ARRHYTM	cardiac arrhytmias, copd co-morbidities
UKBB_COX_ARTHROSIS	coxarthrosis [arthrosis of hip](fg)
UKBB_D12	diagnoses - main icd10: d12 benign neoplasm of colon, rectum, anus and anal canal
UKBB_D17	diagnoses - main icd10: d17 benign lipomatous neoplasm
UKBB_D23	diagnoses - main icd10: d23 other benign neoplasms of skin
UKBB_D3_ANAEMIA_IRONDEF	iron deficiency anaemia
UKBB_D37	diagnoses - main icd10: d37 neoplasm of uncertain or unknown behaviour of oral cavity and digestive organs
UKBB_D50	diagnoses - main icd10: d50 iron deficiency anaemia
UKBB_D70	diagnoses - main icd10: d70 agranulocytosis
UKBB_F32	diagnoses - main icd10: f32 depressive episode
UKBB_F5_DEPRESSIO	depression
UKBB_F5_MOOD	mood [affective] disorders
UKBB_G40	diagnoses - main icd10: g40 epilepsy
UKBB_H33	diagnoses - main icd10: h33 retinal detachments and breaks
UKBB_H40	diagnoses - main icd10: h40 glaucoma
UKBB_H65	diagnoses - main icd10: h65 nonsuppurative otitis media
UKBB_H7_RETINALDETACH	retinal detachments and breaks
UKBB_H7_RETINALDETACHBREAK	retinal detachment with retinal break
UKBB_H7_RETINALDETACHOTH	other, unspecified and serous retinal detachments
UKBB_H72	diagnoses - main icd10: h72 perforation of tympanic membrane
UKBB_HEARTFAIL	heart failure
UKBB_I10	diagnoses - main icd10: i10 essential (primary) hypertension
UKBB_I21	diagnoses - main icd10: i21 acute myocardial infarction
UKBB_I26	diagnoses - main icd10: i26 pulmonary embolism
UKBB_I48	diagnoses - main icd10: i48 atrial fibrillation and flutter
UKBB_I49	diagnoses - main icd10: i49 other cardiac arrhythmias
UKBB_I9_CHD	major coronary heart disease event
UKBB_I9_CHD_NOREV	major coronary heart disease event excluding revascularizations
UKBB_I9_CORATHER	coronary atherosclerosis
UKBB_I9_DVTANDPULM	dvt of lower extremities and pulmonary embolism
UKBB_I9_HEARTFAIL	heart failure,strict
UKBB_I9_HEARTFAIL_NS	heart failure, not strict
UKBB_I9_HYPTENS	hypertension
UKBB_I9_K_CARDIAC	death due to cardiac causes
UKBB_I9_MI	myocardial infarction
UKBB_I9_MI_STRICT	myocardial infarction, strict
UKBB_I9_STR	stroke, excluding sah
UKBB_I9_STR_EXH	ischaemic stroke, excluding all haemorrhages
UKBB_I9_STR_SAH	stroke, including sah
UKBB_I9_VTE	venous thromboembolism
UKBB_II_NEOPLASM	neoplasms
UKBB_IV_ENDOCRIN_NUTRIT	endocrine, nutritional and metabolic diseases
UKBB_J10_ASTHMA	asthma
UKBB_J18	diagnoses - main icd10: j18 pneumonia, organism unspecified
UKBB_J44	diagnoses - main icd10: j44 other chronic obstructive pulmonary disease
UKBB_J45	diagnoses - main icd10: j45 asthma
UKBB_K02	diagnoses - main icd10: k02 dental caries
UKBB_K11_GALLBILPANC	disorders of gallbladder, biliary tract and pancreas
UKBB_K11_GASTRODUOULC	gastroduodenal ulcer
UKBB_K11_OTHDIG	other diseases of the digestive system
UKBB_K20	diagnoses - main icd10: k20 oesophagitis
UKBB_K26	diagnoses - main icd10: k26 duodenal ulcer
UKBB_K50	diagnoses - main icd10: k50 crohn's disease [regional enteritis]
UKBB_K51	diagnoses - main icd10: k51 ulcerative colitis
UKBB_K80	diagnoses - main icd10: k80 cholelithiasis
UKBB_K83	diagnoses - main icd10: k83 other diseases of biliary tract
UKBB_K85	diagnoses - main icd10: k85 acute pancreatitis
UKBB_K91	diagnoses - main icd10: k91 postprocedural disorders of digestive system, not elsewhere classified
UKBB_K92	diagnoses - main icd10: k92 other diseases of digestive system
UKBB_KNEE_ARTHROSIS	gonarthrosis [arthrosis of knee](fg)
UKBB_KRA_PSY_ANXIETY	anxiety disorders
UKBB_KRA_PSY_MOOD	mood disorders
UKBB_L02	diagnoses - main icd10: l02 cutaneous abscess, furuncle and carbuncle
UKBB_L12_OTHERDISSKINANDSUBCUTIS	other disorders of skin and subcutaneous tissue, not elsewhere classified
UKBB_L12_SCARCONDITIONS	scar conditions and fibrosis of skin
UKBB_L12_SKINSUBCUTISNAS	other and unspecified disorders of skin and subcutaneous tissue
UKBB_L72	diagnoses - main icd10: l72 follicular cysts of skin and subcutaneous tissue
UKBB_L98	diagnoses - main icd10: l98 other disorders of skin and subcutaneous tissue, not elsewhere classified
UKBB_LUNG_CANCER	lung cancer and mesothelioma
UKBB_M06	diagnoses - main icd10: m06 other rheumatoid arthritis
UKBB_M13_DUPUTRYEN	palmar fascial fibromatosis [dupuytren]
UKBB_M13_LIMBPAIN	pain in limb
UKBB_M13_LOWBACKPAIN	low back pain
UKBB_M13_RHEUMA	rheumatoid arthritis
UKBB_M13_TRIGGERFINGER	trigger finger
UKBB_M16	diagnoses - main icd10: m16 coxarthrosis [arthrosis of hip]
UKBB_M17	diagnoses - main icd10: m17 gonarthrosis [arthrosis of knee]
UKBB_M23	diagnoses - main icd10: m23 internal derangement of knee
UKBB_N31	diagnoses - main icd10: n31 neuromuscular dysfunction of bladder, not elsewhere classified
UKBB_N32	diagnoses - main icd10: n32 other disorders of bladder
UKBB_PNEUMONIA	pneumonias (asthma/copd co-morbidities)
UKBB_PULM_MEDICATIO_COMORB	medication related adverse effects (asthma/copd)
UKBB_PULMONARYDG	other pulmonary diagnosis
UKBB_R05	diagnoses - main icd10: r05 cough
UKBB_R07	diagnoses - main icd10: r07 pain in throat and chest
UKBB_R10	diagnoses - main icd10: r10 abdominal and pelvic pain
UKBB_R13	diagnoses - main icd10: r13 dysphagia
UKBB_R19	diagnoses - main icd10: r19 other symptoms and signs involving the digestive system and abdomen
UKBB_R22	diagnoses - main icd10: r22 localised swelling, mass and lump of skin and subcutaneous tissue
UKBB_R29	diagnoses - main icd10: r29 other symptoms and signs involving the nervous and musculoskeletal systems
UKBB_R41	diagnoses - main icd10: r41 other symptoms and signs involving cognitive functions and awareness
UKBB_R51	diagnoses - main icd10: r51 headache
UKBB_R91	diagnoses - main icd10: r91 abnormal findings on diagnostic imaging of lung
UKBB_R93	diagnoses - main icd10: r93 abnormal findings on diagnostic imaging of other body structures
UKBB_RHEUMA_NOS	other/unspecified rheumatoid arthritis
UKBB_T82	diagnoses - main icd10: t82 complications of cardiac and vascular prosthetic devices, implants and grafts
UKBB_ULCERNAS	ulcerative colitis, nas
UKBB_VI_NERVOUS	diseases of the nervous system
UKBB_XI_DIGESTIVE	diseases of the digestive system
UKBB_XII_SKIN_SUBCUTAN	diseases of the skin and subcutaneous tissue
UKBB_Z08	diagnoses - main icd10: z08 follow-up examination after treatment for malignant neoplasm
UKBB_Z09	diagnoses - main icd10: z09 follow-up examination after treatment for conditions other than malignant neoplasms
UKBB_Z12	diagnoses - main icd10: z12 special screening examination for neoplasms

## Sheet: Supplementary Data 3
Traits	Description	F_Heritability	F_Heritability_se	M_Heritability	M_Heritability_se	Genetic_correlation	Genetic_correlation_se	p_value_genetic_correlation	z_score_diff_heritability	t_score_genetic_correlation
UKBB_22170	recent medication for copd (chronic obstructive pulmonary disease)	1	0	0.979804	1.2328	-0.59395	0.583832	0.308997	0.0163819	-2.73015
UKBB_20002_1537	non-cancer illness code, self-reported: joint pain	0.00566149	0.00179989	0.0083487	0.00223194	-0.484532	0.200895	0.0158708	-0.937207	-7.38961
UKBB_20113_8	illnesses of adopted mother: high blood pressure	0.809332	0.00209888	0.540954	0.00160891	-0.379118	0.492316	0.441259	101.482	-2.80128
UKBB_30230	nucleated red blood cell percentage	0.00380728	0.00185297	0.00255455	0.00204476	-0.356544	0.508103	0.482856	0.453978	-2.66982
UKBB_22601_23173422	job coding: registrar or senior administrator of educational establishment, bursar, registrar, university administrator	0.0148824	0.00464223	0.0304403	0.00671487	-0.305945	0.192318	0.111648	-1.90583	-6.79055
UKBB_22617_2317	job soc coding: registrars and senior administrators of educational establishments	0.0148735	0.00492675	0.0288127	0.00626084	-0.277684	0.213567	0.193525	-1.74965	-5.9826
UKBB_20002_1569	non-cancer illness code, self-reported: mumps / epidemic parotitis	0.00444447	0.00152512	0.0037745	0.00195941	-0.268315	0.313259	0.391706	0.269821	-4.04877
UKBB_D37	diagnoses - main icd10: d37 neoplasm of uncertain or unknown behaviour of oral cavity and digestive organs	0.00569491	0.00192357	0.00601599	0.00179771	-0.264426	0.198761	0.183396	-0.121952	-6.36153
UKBB_G40	diagnoses - main icd10: g40 epilepsy	0.00666026	0.00161937	0.00825979	0.00177257	-0.240545	0.219484	0.273099	-0.666221	-5.65209
UKBB_3859_3	reason former drinker stopped drinking alcohol: health precaution	0.158366	0.0409219	0.146839	0.0210953	-0.238445	0.198585	0.229861	0.250376	-6.23633
UKBB_20003_1140870788	treatment/medication code: calcium salts	0.0100125	0.00143096	0.00885793	0.00210066	-0.230598	0.113886	0.0428859	0.45423	-10.8056
UKBB_L12_SCARCONDITIONS	scar conditions and fibrosis of skin	0.00335154	0.00156039	0.00813831	0.00239344	-0.217886	0.174066	0.210663	-1.67536	-6.9967
UKBB_20084_484	vitamin and/or mineral supplement use: selenium	0.0244585	0.00926457	0.0772763	0.00905373	-0.135331	0.172492	0.432709	-4.07738	-6.58194
UKBB_20090_373	type of fat/oil used in cooking: low fat polyunsaturated margarine	0.0439411	0.00690647	0.0579622	0.0115266	-0.129286	0.0899822	0.150777	-1.04344	-12.5501
UKBB_20003_1140871112	treatment/medication code: vitamin e product	0.00527763	0.00179243	0.00529452	0.00187542	-0.125634	0.228939	0.583165	-0.00650842	-4.91675
UKBB_30170	nucleated red blood cell count	0.00543641	0.00196244	0.00172521	0.00183793	-0.124802	0.410542	0.761133	1.38029	-2.7398
UKBB_R41	diagnoses - main icd10: r41 other symptoms and signs involving cognitive functions and awareness	0.00630382	0.0016788	0.00615109	0.00199944	-0.113457	0.196992	0.56465	0.0585	-5.65229
UKBB_C85	diagnoses - main icd10: c85 other and unspecified types of non-hodgkin's lymphoma	0.00279143	0.00127615	0.00811818	0.00190054	-0.102225	0.179619	0.569275	-2.32687	-6.13645
UKBB_20111_13	illnesses of siblings: prostate cancer	0.0152343	0.00226435	0.0121103	0.00243823	-0.0828857	0.0997399	0.405963	0.93885	-10.8571
UKBB_20002_1534	non-cancer illness code, self-reported: back pain	0.00484086	0.00158	0.00617052	0.00187559	-0.0758955	0.192683	0.693663	-0.542188	-5.58377
UKBB_20002_1440	non-cancer illness code, self-reported: tuberculosis (tb)	0.00906465	0.0020147	0.0083509	0.00193194	-0.0456309	0.14708	0.756375	0.255706	-7.10926
UKBB_D23	diagnoses - main icd10: d23 other benign neoplasms of skin	0.00786546	0.00154377	0.00938512	0.0019765	-0.0197448	0.137427	0.885758	-0.60594	-7.42024
UKBB_20090_375	type of fat/oil used in cooking: cholesterol lowering polyunsaturated margarine	0.0535199	0.0123821	0.0522848	0.0117023	-0.0163774	0.0857729	0.848573	0.0724994	-11.8496
UKBB_20002_1066	non-cancer illness code, self-reported: heart/cardiac problem	0.00618099	0.00174031	0.00387718	0.00207863	-0.0135138	0.243073	0.955664	0.849809	-4.16958
UKBB_R91	diagnoses - main icd10: r91 abnormal findings on diagnostic imaging of lung	0.00706596	0.00172822	0.00828277	0.0021393	-1.27276e-06	0.1322	0.999992	-0.442449	-7.56431
UKBB_20111_11	illnesses of siblings: parkinson's disease	0.00587385	0.0018213	0.00945867	0.00253797	0.00135576	0.227585	0.995247	-1.14756	-4.38801
UKBB_20084_480	vitamin and/or mineral supplement use: vitamin e	0.0651389	0.00880188	0.07709	0.00953564	0.00407141	0.0797163	0.959267	-0.920948	-12.4934
UKBB_20002_1313	non-cancer illness code, self-reported: ankylosing spondylitis	0.00815456	0.00150975	0.0104536	0.0019496	0.00566596	0.114078	0.960388	-0.932348	-8.71623
UKBB_5843_2	which eye(s) affected by myopia (short sight): left eye	0.0617103	0.0127845	0.125213	0.0137821	0.00800529	0.180968	0.964716	-3.37806	-5.48159
UKBB_20002_1436	non-cancer illness code, self-reported: headaches (not migraine)	0.0102742	0.00174319	0.0103849	0.00181029	0.00806503	0.105094	0.93883	-0.0440345	-9.43855
UKBB_R13	diagnoses - main icd10: r13 dysphagia	0.0107175	0.00206414	0.00985848	0.00232759	0.0101326	0.120297	0.932874	0.276117	-8.22851
UKBB_20415	ongoing addiction to alcohol	0.976633	2.85989	0.630019	0.0692705	0.010225	0.306727	0.973407	0.121163	-3.22689
UKBB_20002_1571	non-cancer illness code, self-reported: chickenpox	0.00774914	0.00149359	0.00718792	0.0017646	0.0125066	0.170751	0.941611	0.242759	-5.78322
UKBB_20544_5	mental health problems ever diagnosed by a professional: any other phobia (eg disabling fear of heights or spiders)	0.023299	0.00352262	0.0234714	0.00549224	0.0138675	0.116086	0.904912	-0.0264201	-8.49488
UKBB_20002_1385	non-cancer illness code, self-reported: allergy or anaphylactic reaction to food	0.00800121	0.00145775	0.0081103	0.00218994	0.0174824	0.0995075	0.860538	-0.0414666	-9.87381
UKBB_20002_1072	non-cancer illness code, self-reported: essential hypertension	0.00972431	0.00177119	0.0120868	0.00211975	0.0180521	0.0936709	0.847179	-0.855248	-10.483
UKBB_20090_371	type of fat/oil used in cooking: polyunsaturated margarine	0.0649235	0.00878222	0.0646317	0.0119494	0.0219621	0.0805889	0.785222	0.0196751	-12.1361
UKBB_22130	doctor diagnosed copd (chronic obstructive pulmonary disease)	0.0391368	0.00581055	0.0366356	0.00755236	0.0253439	0.119976	0.832699	0.262482	-8.12375
UKBB_H72	diagnoses - main icd10: h72 perforation of tympanic membrane	0.00493756	0.00138916	0.0110949	0.00172869	0.0327864	0.188038	0.861582	-2.77647	-5.14372
UKBB_20002_1156	non-cancer illness code, self-reported: infective/viral hepatitis	0.00760705	0.00186178	0.00439173	0.00220021	0.0338099	0.209424	0.871745	1.11557	-4.61355
UKBB_C79	diagnoses - main icd10: c79 secondary malignant neoplasm of other sites	0.00546308	0.00164192	0.00202969	0.0019078	0.0386441	0.2934	0.895213	1.36405	-3.2766
UKBB_C3_PRIMARY_LYMPHOID_HEMATOPOIETIC	primary_lymphoid and hematopoietic malignant neoplasms	0.00662035	0.00186399	0.0119203	0.00203847	0.039593	0.128493	0.757981	-1.91872	-7.47439
UKBB_3859_5	reason former drinker stopped drinking alcohol: other reason	0.147631	0.0234913	0.184393	0.0321515	0.0397078	0.18589	0.830852	-0.923232	-5.16591
UKBB_N31	diagnoses - main icd10: n31 neuromuscular dysfunction of bladder, not elsewhere classified	0.00614044	0.00158411	0.00704229	0.0022304	0.04391	0.152378	0.77322	-0.329661	-6.27448
UKBB_3859_1	reason former drinker stopped drinking alcohol: illness or ill health	0.135567	0.025547	0.1266	0.0376262	0.0512773	0.222717	0.817909	0.197163	-4.25976
UKBB_20412	frequency of needing morning drink of alcohol after heavy drinking session in last year	0.0295267	0.00901065	0.032413	0.00897596	0.0624981	0.167375	0.70885	-0.226939	-5.60119
UKBB_20002_1398	non-cancer illness code, self-reported: pneumonia	0.00884676	0.00163761	0.0103777	0.00205032	0.0644549	0.118189	0.58551	-0.583427	-7.91565
UKBB_R93	diagnoses - main icd10: r93 abnormal findings on diagnostic imaging of other body structures	0.00573638	0.00180168	0.00903473	0.00212889	0.0714085	0.166703	0.66839	-1.18265	-5.57035
UKBB_R29	diagnoses - main icd10: r29 other symptoms and signs involving the nervous and musculoskeletal systems	0.00822306	0.0015064	0.00960552	0.00164911	0.0739254	0.108077	0.49397	-0.618947	-8.56868
UKBB_20002_1201	non-cancer illness code, self-reported: bladder problem (not cancer)	0.0102122	0.00176921	0.00684842	0.00199821	0.0774758	0.151002	0.607896	1.26037	-6.10937
UKBB_20002_1568	non-cancer illness code, self-reported: measles / morbillivirus	0.00803177	0.00203802	0.00583312	0.00185002	0.0822331	0.21407	0.700874	0.79879	-4.28723
UKBB_20428	professional informed about anxiety	0.102119	0.0110688	0.15738	0.024084	0.0823623	0.0787486	0.295612	-2.08483	-11.6527
UKBB_20084_479	vitamin and/or mineral supplement use: vitamin d	0.0226624	0.00848877	0.0426415	0.0120243	0.0844834	0.23848	0.723146	-1.35738	-3.83896
UKBB_680_5	own or rent accommodation lived in: pay part rent and part mortgage (shared ownership)	0.00930769	0.00192529	0.0102615	0.00195202	0.0854243	0.10141	0.399584	-0.347886	-9.01859
UKBB_20537	frequency of difficulty controlling worry during worst period of anxiety	0.0733043	0.0118658	0.163051	0.0086188	0.0861145	0.0864138	0.318989	-6.1195	-10.5757
UKBB_6148_5	eye problems/disorders: macular degeneration	0.0211291	0.00463259	0.0164815	0.00541835	0.0880878	0.200128	0.659823	0.65195	-4.55664
UKBB_20419	difficulty concentrating during worst period of anxiety	0.0845549	0.0114049	0.116317	0.00882493	0.0922455	0.0932705	0.322658	-2.20252	-9.7325
UKBB_3616	chest pain due to walking ceases when standing still	0.136102	0.0110137	0.12797	0.0164143	0.0932029	0.168325	0.57978	0.411375	-5.38717
UKBB_22601_23193405	job coding: other teaching professional including private tutor, tefl (teaching english as a foreign language) teacher; tutor at adult education centre, etc.	0.0260969	0.00488858	0.0273007	0.00657877	0.107554	0.161556	0.50558	-0.146869	-5.52405
UKBB_20540	multiple worries during worst period of anxiety	0.0642157	0.0116324	0.0960417	0.0217866	0.108188	0.125923	0.390252	-1.28863	-7.08217
UKBB_K91	diagnoses - main icd10: k91 postprocedural disorders of digestive system, not elsewhere classified	0.010713	0.00150512	0.00491256	0.00192142	0.109023	0.143902	0.448681	2.37651	-6.19154
UKBB_20107_10	illnesses of father: alzheimer's disease/dementia	0.0120587	0.00189646	0.0142493	0.00189786	0.109661	0.102228	0.2834	-0.816443	-8.70936
UKBB_20002_1442	non-cancer illness code, self-reported: helicobacter pylori	0.0108872	0.00177624	0.00799515	0.00197886	0.110941	0.118378	0.348669	1.08759	-7.51034
UKBB_20090_374	type of fat/oil used in cooking: normal fat polyunsaturated margarine	0.0486871	0.00990029	0.0607626	0.0132403	0.113546	0.135697	0.402725	-0.730413	-6.53261
UKBB_22166	recent medication for hayfever or allergic rhinitis	0.0908251	0.0186727	0.13561	0.0220566	0.11799	0.135133	0.382584	-1.5497	-6.52699
UKBB_20477	ever talked to a health professional about unusual or psychotic experiences	0.404553	0.0625587	0.425441	0.0547954	0.120828	0.162839	0.458082	-0.251166	-5.39901
UKBB_3089	caffeine drink within last hour	0.00501317	0.00162709	0.0113018	0.0021086	0.126323	0.186284	0.497696	-2.36114	-4.69003
UKBB_20538	worried most days during period of worst anxiety	0.0896042	0.0137761	0.0538567	0.0126589	0.12927	0.131807	0.326717	1.91071	-6.60608
UKBB_N32	diagnoses - main icd10: n32 other disorders of bladder	0.00887825	0.0018217	0.0144386	0.00203649	0.133008	0.101888	0.191745	-2.035	-8.50923
UKBB_2956	general pain for 3+ months	0.535099	0.585554	0.480737	0.0842147	0.133361	0.176846	0.450783	0.0918931	-4.90054
UKBB_C43	diagnoses - main icd10: c43 malignant melanoma of skin	0.0103072	0.00196618	0.0100805	0.00175364	0.133687	0.164436	0.416214	0.0860352	-5.26839
UKBB_I10	diagnoses - main icd10: i10 essential (primary) hypertension	0.00821531	0.00173183	0.0102557	0.00172817	0.135151	0.126071	0.283713	-0.833994	-6.86
UKBB_D70	diagnoses - main icd10: d70 agranulocytosis	0.00681508	0.00134261	0.00790487	0.0025664	0.137115	0.16185	0.3969	-0.376259	-5.3314
UKBB_Z12	diagnoses - main icd10: z12 special screening examination for neoplasms	0.0101358	0.00171701	0.00769472	0.00171629	0.140455	0.128886	0.275816	1.0055	-6.66905
UKBB_5518	leg pain on walking : effect of standing still	0.126446	0.0165361	0.166438	0.0202437	0.141919	0.108323	0.190147	-1.53	-7.9215
UKBB_20002_1261	non-cancer illness code, self-reported: multiple sclerosis	0.012029	0.00185889	0.00983409	0.00204653	0.145571	0.108415	0.179364	0.793881	-7.8811
UKBB_20001_1022	cancer code, self-reported: colon cancer/sigmoid cancer	0.00751891	0.00136645	0.00935654	0.00158049	0.14588	0.162677	0.369853	-0.879543	-5.25041
UKBB_4462	average monthly intake of other alcoholic drinks	0.070263	0.0173786	0.145832	0.0196195	0.151792	0.168231	0.366908	-2.88325	-5.04192
UKBB_100007_irnt	polyunsaturated fat	0.0439538	0.0120838	0.0678697	0.013322	0.151978	0.139212	0.274962	-1.3297	-6.0916
UKBB_C34	diagnoses - main icd10: c34 malignant neoplasm of bronchus and lung	0.00830184	0.0017903	0.0116166	0.00209479	0.152977	0.134677	0.256007	-1.2029	-6.28931
UKBB_2664_2	reason for reducing amount of alcohol drunk: doctor's advice	0.0220648	0.00455033	0.0216412	0.00398217	0.153635	0.145077	0.289603	0.07006	-5.83392
UKBB_C78	diagnoses - main icd10: c78 secondary malignant neoplasm of respiratory and digestive organs	0.00512567	0.00188921	0.00671418	0.00167338	0.15654	0.20391	0.442671	-0.629421	-4.13644
UKBB_100013_irnt	vitamin b12	0.0455063	0.00835508	0.0706788	0.0104528	0.157103	0.120655	0.192888	-1.88113	-6.98603
UKBB_20002_1330	non-cancer illness code, self-reported: iron deficiency anaemia	0.0119266	0.00171718	0.00591364	0.00188505	0.158226	0.149851	0.291018	2.35809	-5.61741
UKBB_20426	restless during period of worst anxiety	0.081832	0.0113915	0.152454	0.0161085	0.162448	0.104995	0.121814	-3.57953	-7.9771
UKBB_K83	diagnoses - main icd10: k83 other diseases of biliary tract	0.00744783	0.00177232	0.00792243	0.00192946	0.164942	0.189065	0.382986	-0.181154	-4.41678
UKBB_20553_5	methods of self-harm used: self-injury such as self-cutting, scratching or hitting, etc.	0.0272213	0.00519371	0.0291483	0.00485096	0.166115	0.12359	0.178922	-0.271155	-6.74718
UKBB_R05	diagnoses - main icd10: r05 cough	0.00744434	0.00239013	0.00879848	0.00223643	0.166394	0.113768	0.143586	-0.413698	-7.32723
UKBB_20002_1459	non-cancer illness code, self-reported: colitis/not crohns or ulcerative colitis	0.00576871	0.00176776	0.00799644	0.00261396	0.172103	0.19072	0.366852	-0.705962	-4.34092
UKBB_H7_RETINALDETACHOTH	other, unspecified and serous retinal detachments	0.0110222	0.00184084	0.0124865	0.00203627	0.17661	0.111668	0.113749	-0.533407	-7.37359
UKBB_4609_irnt	longest period of depression	0.0753519	0.00930322	0.0749805	0.0129044	0.177186	0.084916	0.0369238	0.0233506	-9.68974
UKBB_20089_462	type of meals eaten: restaurant meals	0.0500736	0.00985721	0.0719372	0.0143207	0.180009	0.12384	0.146069	-1.25759	-6.62138
UKBB_20554_3	actions taken following self-harm: need hospital treatment (eg a&e)	0.0348952	0.00527943	0.0385429	0.00455926	0.1816	0.100593	0.071028	-0.522919	-8.13579
UKBB_I9_K_CARDIAC	death due to cardiac causes	0.00575406	0.00175306	0.0117121	0.0022893	0.190218	0.162675	0.242279	-2.06632	-4.97791
UKBB_L72	diagnoses - main icd10: l72 follicular cysts of skin and subcutaneous tissue	0.0134148	0.00274414	0.0138017	0.00223238	0.190362	0.112466	0.0905294	-0.109351	-7.19893
UKBB_I9_HYPTENS	hypertension	0.00836989	0.00187636	0.00874344	0.00193521	0.191556	0.160412	0.232418	-0.13858	-5.0398
UKBB_20554_5	actions taken following self-harm: see own gp	0.0185716	0.00624649	0.022841	0.00410129	0.193213	0.162671	0.234929	-0.571349	-4.95963
UKBB_20541	difficulty stopping worrying during worst period of anxiety	0.0631728	0.011353	0.133702	0.0138251	0.193373	0.132244	0.143673	-3.94255	-6.09956
UKBB_K02	diagnoses - main icd10: k02 dental caries	0.00638629	0.00133741	0.0106616	0.00202969	0.200576	0.16266	0.217538	-1.75889	-4.91471
UKBB_D3_ANAEMIA_IRONDEF	iron deficiency anaemia	0.0122098	0.00196465	0.00940894	0.00185171	0.203395	0.14427	0.158592	1.03746	-5.52164
UKBB_D50	diagnoses - main icd10: d50 iron deficiency anaemia	0.0122098	0.00196465	0.00940894	0.00185171	0.203395	0.14427	0.158592	1.03746	-5.52164
UKBB_I9_STR_SAH	stroke, including sah	0.00374387	0.00133226	0.0120498	0.00231019	0.203784	0.188032	0.278466	-3.11454	-4.23448
UKBB_100021_irnt	vitamin d	0.0412351	0.0101916	0.0570677	0.00806915	0.208293	0.144154	0.148476	-1.21796	-5.4921
UKBB_C3_URINARY_TRACT	malignant neoplasm of urinary organs	0.00427468	0.00163091	0.00889218	0.00214917	0.209041	0.202451	0.301813	-1.7115	-3.90692
UKBB_22167	recent medication for asthma	0.130444	0.0325618	0.405764	0.267327	0.215212	0.192928	0.264634	-1.02234	-4.06778
UKBB_20437	thoughts of death during worst depression	0.0606227	0.00556664	0.082589	0.00527495	0.215873	0.0881064	0.0142802	-2.86433	-8.89977
UKBB_D17	diagnoses - main icd10: d17 benign lipomatous neoplasm	0.00997149	0.00171222	0.0108468	0.00201553	0.216167	0.11579	0.0619175	-0.330984	-6.76942
UKBB_22613_0	worked with paints, thinners or glues: rarely/never	0.033641	0.00758742	0.0596499	0.00570329	0.216684	0.0916711	0.0180931	-2.7401	-8.54486
UKBB_30010_irnt	red blood cell (erythrocyte) count	0.0174534	0.00837702	0.251993	0.0188579	0.218767	0.0743865	0.00327211	-11.3662	-10.5024
UKBB_20003_1140869848	treatment/medication code: methotrexate	0.00837442	0.00184047	0.0104223	0.0022515	0.220078	0.126884	0.0828322	-0.704225	-6.14673
UKBB_20002_1165	non-cancer illness code, self-reported: pancreatitis	0.00444257	0.00143476	0.00956755	0.00178629	0.220105	0.219492	0.315962	-2.23686	-3.55318
UKBB_20429	easily tired during worst period of anxiety	0.102708	0.00823087	0.149088	0.0230814	0.224419	0.079618	0.00482197	-1.89267	-9.74129
UKBB_20543	number of things worried about during worst period of anxiety	0.0547775	0.0135843	0.130807	0.0211665	0.225903	0.114325	0.0481581	-3.02298	-6.77101
UKBB_20002_1247	non-cancer illness code, self-reported: meningitis	0.00395518	0.0011974	0.00524054	0.00233196	0.227604	0.272992	0.404429	-0.490331	-2.82938
UKBB_1508_4	coffee type: other type of coffee	0.0115339	0.00179183	0.0118566	0.00230383	0.229789	0.127539	0.0715912	-0.110575	-6.03902
UKBB_6155_4	vitamin and mineral supplements: vitamin d	0.0114821	0.00182727	0.0117284	0.00186342	0.230618	0.112002	0.0394891	-0.0943782	-6.86936
UKBB_H65	diagnoses - main icd10: h65 nonsuppurative otitis media	0.00851799	0.00188229	0.0105324	0.00159798	0.237038	0.16781	0.157793	-0.815839	-4.54657
UKBB_20454	maximum frequency of taking cannabis	0.13655	0.014856	0.132446	0.0171493	0.23846	0.171498	0.164392	0.180856	-4.44051
UKBB_20427	frequent trouble falling or staying asleep during worst period of anxiety	0.0878173	0.0131435	0.125629	0.0165985	0.240269	0.116392	0.038989	-1.78591	-6.52734
UKBB_20486	contemplated self-harm in past year	0.136499	0.0220977	0.172316	0.013607	0.246279	0.116907	0.035151	-1.38016	-6.44716
UKBB_R19	diagnoses - main icd10: r19 other symptoms and signs involving the digestive system and abdomen	0.0105768	0.00170705	0.00876467	0.00197361	0.247267	0.117209	0.0348911	0.694451	-6.42212
UKBB_20003_1140883748	treatment/medication code: selenium product	0.00651601	0.00153382	0.00845446	0.00191979	0.250959	0.159088	0.114684	-0.788865	-4.70834
UKBB_T82	diagnoses - main icd10: t82 complications of cardiac and vascular prosthetic devices, implants and grafts	0.00536125	0.00139268	0.00376378	0.00189628	0.258848	0.276899	0.349886	0.678981	-2.67662
UKBB_20455_irnt	age when last took cannabis	0.112216	0.0149692	0.0843167	0.0231794	0.25953	0.141012	0.0656971	1.01109	-5.25113
UKBB_20411_1	ever been injured or injured someone else through drinking alcohol: yes, but not in the last year	0.0240851	0.00415905	0.0356825	0.0047165	0.262837	0.121188	0.0300947	-1.84427	-6.08282
UKBB_20003_1189	treatment/medication code: co-enzyme q10/ubiquinone/bio-quinone/coenzyme q10	0.0039616	0.00167953	0.00849739	0.00172013	0.263551	0.250931	0.293583	-1.88669	-2.93487
UKBB_20002_1457	non-cancer illness code, self-reported: duodenal ulcer	0.00975049	0.00176825	0.0082591	0.0017948	0.27126	0.144413	0.0603323	0.591935	-5.04622
UKBB_5452	leg pain when standing still or sitting	0.086559	0.0171898	0.123586	0.0180446	0.271483	0.170006	0.110286	-1.48571	-4.28525
UKBB_20003_1140884516	treatment/medication code: thyroxine product	0.0211391	0.00248437	0.010281	0.00182797	0.27359	0.0921155	0.00297725	3.52033	-7.88585
UKBB_2976_irnt	age diabetes diagnosed	0.156683	0.0365071	0.165256	0.0207529	0.274332	0.156922	0.0804276	-0.204152	-4.6244
UKBB_5843_3	which eye(s) affected by myopia (short sight): both eyes	0.087496	0.0109077	0.11154	0.0177169	0.278993	0.194576	0.151616	-1.15567	-3.70552
UKBB_20553_4	methods of self-harm used: ingesting a medication in excess of the normal dose	0.0462132	0.00399941	0.0404517	0.00596684	0.279477	0.0804404	0.000512122	0.802079	-8.95722
UKBB_2664_4	reason for reducing amount of alcohol drunk: financial reasons	0.0195188	0.00398676	0.0321229	0.00456905	0.279715	0.125013	0.0252543	-2.07857	-5.76169
UKBB_3414	hip pain for 3+ months	0.0618373	0.00889717	0.0979065	0.012221	0.282734	0.0941008	0.00265939	-2.38605	-7.62231
UKBB_KRA_PSY_ANXIETY	anxiety disorders	0.00869446	0.00171628	0.00413606	0.00184696	0.28305	0.213546	0.185013	1.80797	-3.35736
UKBB_20111_3	illnesses of siblings: lung cancer	0.00985572	0.00231778	0.0138248	0.00238283	0.283283	0.141675	0.0455522	-1.19402	-5.05887
UKBB_20002_1093	non-cancer illness code, self-reported: pulmonary embolism +/- dvt	0.0118706	0.00164524	0.0186502	0.00199511	0.285515	0.103972	0.00603106	-2.62167	-6.87191
UKBB_6016	chest pain felt outside physical activity	0.0448568	0.0102718	0.0466399	0.0101247	0.287267	0.132546	0.0302119	-0.123634	-5.37725
UKBB_20002_1281	non-cancer illness code, self-reported: retinal detachment	0.00806846	0.0015978	0.0117459	0.00171758	0.289548	0.126018	0.0215808	-1.56765	-5.6377
UKBB_M13_TRIGGERFINGER	trigger finger	0.010975	0.00193987	0.0143241	0.0019592	0.290379	0.103015	0.00482032	-1.21472	-6.88852
UKBB_20003_1140870570	treatment/medication code: vitamin b12 preparation	0.00689754	0.00208522	0.00847298	0.00212359	0.292526	0.16352	0.0736258	-0.529344	-4.32654
UKBB_20126_5	bipolar and major depression status: single probable major depression episode	0.0257211	0.00566204	0.0200756	0.00777783	0.295789	0.162941	0.0694758	0.586821	-4.32188
UKBB_H7_RETINALDETACHBREAK	retinal detachment with retinal break	0.00877909	0.00159787	0.0135275	0.00200709	0.299814	0.106783	0.00498994	-1.85089	-6.55707
UKBB_20002_1374	non-cancer illness code, self-reported: allergy/hypersensitivity/anaphylaxis	0.0057804	0.00173594	0.00789136	0.00203231	0.306639	0.228883	0.180337	-0.789798	-3.02933
UKBB_20447	depression possibly related to stressful or traumatic event	0.0705126	0.00738004	0.0460796	0.0121219	0.30834	0.122653	0.01194	1.72164	-5.63914
UKBB_C67	diagnoses - main icd10: c67 malignant neoplasm of bladder	0.0081961	0.00189739	0.0106161	0.00209725	0.311629	0.135538	0.0214934	-0.855691	-5.07881
UKBB_20544_1	mental health problems ever diagnosed by a professional: social anxiety or social phobia	0.0226929	0.00458423	0.034302	0.0064413	0.31176	0.1012	0.00206556	-1.46838	-6.80079
UKBB_I9_STR_EXH	ischaemic stroke, excluding all haemorrhages	0.00319931	0.00173147	0.00919749	0.00217541	0.312908	0.238793	0.190068	-2.15734	-2.87736
UKBB_20002_1371	non-cancer illness code, self-reported: sarcoidosis	0.00924666	0.00188715	0.0124686	0.00239235	0.314033	0.103092	0.00231794	-1.05739	-6.65395
UKBB_20546_1	substances taken for depression: unprescribed medication (more than once)	0.0178412	0.00389017	0.0343793	0.00572103	0.318544	0.0978762	0.00113567	-2.39047	-6.96243
UKBB_20002_1287	non-cancer illness code, self-reported: anxiety/panic attacks	0.0123066	0.00159605	0.013361	0.00216466	0.318677	0.113981	0.00517582	-0.392031	-5.97751
UKBB_C_LYMPHOMA	lymphomas	0.00288826	0.00158881	0.00963609	0.00227565	0.326936	0.26126	0.210795	-2.43129	-2.57622
UKBB_20536_2	weight change during worst episode of depression: lost weight	0.0895214	0.00760902	0.0685522	0.0142902	0.327419	0.0985519	0.000892775	1.29522	-6.82464
UKBB_6179_5	mineral and other dietary supplements: iron	0.0123222	0.00137891	0.0132322	0.00170338	0.328512	0.10048	0.0010777	-0.415228	-6.68279
UKBB_100580	alcohol consumed	0.0678446	0.00901625	0.0815664	0.0121006	0.329999	0.136507	0.0156296	-0.909311	-4.90819
UKBB_20554_6	actions taken following self-harm: receive help from friends / family / neighbours	0.0191653	0.00424778	0.0293292	0.00595832	0.332657	0.129698	0.0103217	-1.389	-5.14536
UKBB_3741	stomach/abdominal pain for 3+ months	0.0873187	0.0114534	0.126463	0.0196091	0.333016	0.0827931	5.76401e-05	-1.72373	-8.05604
UKBB_20003_1140922174	treatment/medication code: alendronate sodium	0.0178224	0.00194931	0.0071959	0.00210543	0.333673	0.143588	0.020135	3.70358	-4.64055
UKBB_6152_7	blood clot, dvt, bronchitis, emphysema, asthma, rhinitis, eczema, allergy diagnosed by doctor: blood clot in the lung	0.0127517	0.00168403	0.0177516	0.00214315	0.333776	0.102094	0.00107812	-1.83441	-6.5256
UKBB_20111_2	illnesses of siblings: stroke	0.0143275	0.00200723	0.00796111	0.00242183	0.336402	0.149996	0.0249135	2.02396	-4.42411
UKBB_L12_SKINSUBCUTISNAS	other and unspecified disorders of skin and subcutaneous tissue	0.00790959	0.0013782	0.0044302	0.00184016	0.336532	0.191727	0.0792144	1.5134	-3.46048
UKBB_C_STROKE	stroke	0.00589205	0.0014797	0.010824	0.00228346	0.338306	0.160355	0.0348817	-1.81257	-4.12642
UKBB_Z08	diagnoses - main icd10: z08 follow-up examination after treatment for malignant neoplasm	0.00956863	0.00174787	0.00731475	0.00191843	0.338678	0.154921	0.0288062	0.868456	-4.26876
UKBB_C3_RESPIRATORY_INTRATHORACIC	malignant neoplasm of respiratory system and intrathoracic organs	0.00888287	0.00175498	0.00793375	0.00208763	0.341532	0.161589	0.0345505	0.348005	-4.07497
UKBB_20439	frequency of depressed days during worst episode of depression	0.0727059	0.00565439	0.0792845	0.0147494	0.34576	0.0895423	0.000112731	-0.416468	-7.30648
UKBB_20513	recent thoughts of suicide or self-harm	0.0403122	0.00442334	0.0300133	0.00609312	0.345862	0.0981747	0.000426812	1.36783	-6.663
UKBB_20002_1081	non-cancer illness code, self-reported: stroke	0.00983844	0.0017082	0.0147677	0.0018141	0.351209	0.107694	0.00110953	-1.97819	-6.02438
UKBB_2664_1	reason for reducing amount of alcohol drunk: illness or ill health	0.0375567	0.00500903	0.0287612	0.00349136	0.357953	0.124968	0.00417846	1.44052	-5.13771
UKBB_20554_1	actions taken following self-harm: see anyone from psychiatric or mental health services, including liaison services	0.0358313	0.00395967	0.027837	0.00546753	0.362276	0.114513	0.00155819	1.1842	-5.56902
UKBB_20483	ever attempted suicide	0.257617	0.0343846	0.980813	0.16845	0.362289	0.189771	0.0562517	-4.20649	-3.36042
UKBB_100006_irnt	saturated fat	0.0565071	0.00741281	0.0930236	0.0108253	0.362717	0.108016	0.000785074	-2.78326	-5.89992
UKBB_20536_1	weight change during worst episode of depression: gained weight	0.113266	0.00687145	0.108519	0.00971954	0.363108	0.074862	1.23231e-06	0.39874	-8.50755
UKBB_L12_OTHERDISSKINANDSUBCUTIS	other disorders of skin and subcutaneous tissue, not elsewhere classified	0.00845167	0.00136074	0.00388244	0.00186633	0.363611	0.193967	0.060847	1.97826	-3.28092
UKBB_L98	diagnoses - main icd10: l98 other disorders of skin and subcutaneous tissue, not elsewhere classified	0.00845167	0.00136074	0.00388244	0.00186633	0.363611	0.193967	0.060847	1.97826	-3.28092
UKBB_20405_1	ever had known person concerned about, or recommend reduction of, alcohol consumption: yes, but not in the last year	0.0239518	0.00554565	0.0503068	0.0057021	0.36439	0.0870969	2.8676e-05	-3.31337	-7.29773
UKBB_20003_1141168318	treatment/medication code: clopidogrel	0.00657969	0.00161188	0.0135567	0.0019236	0.365071	0.12599	0.00375997	-2.78008	-5.03954
UKBB_20110_11	illnesses of mother: parkinson's disease	0.00963396	0.00215529	0.00731156	0.00204723	0.366703	0.165809	0.026994	0.781266	-3.81944
UKBB_20422	more irritable than usual during worst period of anxiety	0.0938837	0.0125139	0.10761	0.0154825	0.367148	0.102165	0.000326029	-0.689494	-6.19444
UKBB_20539	frequency of inability to stop worrying during worst period of anxiety	0.0956779	0.0119343	0.1443	0.0183954	0.369174	0.115912	0.00144772	-2.21741	-5.4423
UKBB_22147_irnt	age asthma diagnosed by doctor	0.357986	0.0282683	0.429144	0.048702	0.369748	0.0929017	6.89183e-05	-1.26365	-6.78407
UKBB_3731	former alcohol drinker	0.174293	0.0169948	0.274399	0.0311718	0.374558	0.0711269	1.39386e-07	-2.8196	-8.79333
UKBB_5496	leg pain when walking ever disappears while walking	0.161063	0.0224708	0.261008	0.0252735	0.376059	0.129251	0.00361965	-2.95532	-4.82737
UKBB_20003_1140888266	treatment/medication code: warfarin	0.0103529	0.00167897	0.0168744	0.00287592	0.376711	0.0870536	1.50922e-05	-1.95833	-7.15983
UKBB_100024_irnt	calcium	0.0882584	0.00966357	0.085012	0.0123517	0.381643	0.103016	0.000211655	0.207004	-6.00252
UKBB_20002_1225	non-cancer illness code, self-reported: hyperthyroidism/thyrotoxicosis	0.0175361	0.00227896	0.0107337	0.00199018	0.382766	0.0942003	4.83793e-05	2.24824	-6.55235
UKBB_6179_6	mineral and other dietary supplements: selenium	0.0124227	0.00169643	0.0117892	0.00180001	0.383189	0.108508	0.000413314	0.256115	-5.68447
UKBB_5463	leg pain in calf/calves	0.134064	0.0188409	0.144233	0.0240836	0.383262	0.106886	0.00033614	-0.332565	-5.77008
UKBB_4067	facial pains for 3+ months	0.153173	0.0451783	0.242487	0.0745472	0.385024	0.31824	0.226334	-1.02461	-1.93243
UKBB_20084_485	vitamin and/or mineral supplement use: calcium	0.0349946	0.00667218	0.0252785	0.0133033	0.38567	0.265616	0.146506	0.652843	-2.31285
UKBB_2654_7	non-butter spread type details: polyunsaturated/sunflower oil based spread (eg: flora)	0.0165839	0.00307908	0.0185469	0.0027938	0.386113	0.124179	0.00187517	-0.472152	-4.94357
UKBB_20553_6	methods of self-harm used: ingesting alcohol or a recreational or illicit drug	0.0149478	0.00395603	0.0254972	0.0051277	0.387538	0.163476	0.0177586	-1.62891	-3.74649
UKBB_22503_irnt	years of cough on most days	0.184742	0.0367426	0.212374	0.0423991	0.387979	0.214834	0.0709269	-0.492515	-2.84881
UKBB_M13_LIMBPAIN	pain in limb	0.00826913	0.00194046	0.00572372	0.00188787	0.390096	0.207163	0.0596948	0.940201	-2.94408
UKBB_R22	diagnoses - main icd10: r22 localised swelling, mass and lump of skin and subcutaneous tissue	0.00321631	0.00178499	0.00372918	0.00191158	0.390583	0.36904	0.289884	-0.196095	-1.65136
UKBB_5843_1	which eye(s) affected by myopia (short sight): right eye	0.0944212	0.0142606	0.0972262	0.0166506	0.391254	0.133151	0.00329895	-0.127952	-4.57184
UKBB_20480	ever self-harmed	0.0537981	0.00538275	0.0350235	0.00532613	0.393155	0.0942511	3.02797e-05	2.47934	-6.4386
UKBB_20126_3	bipolar and major depression status: probable recurrent major depression (severe)	0.0558386	0.00548694	0.0515882	0.00813212	0.393512	0.0655795	1.96667e-09	0.433273	-9.24814
UKBB_20002_1386	non-cancer illness code, self-reported: allergy or anaphylactic reaction to drug	0.00701633	0.00155551	0.00811227	0.00204226	0.39385	0.180894	0.029462	-0.426903	-3.35086
UKBB_20084_469	vitamin and/or mineral supplement use: multivitamin with iron	0.0350047	0.00879546	0.0521242	0.0084045	0.396323	0.143582	0.00577567	-1.40723	-4.20441
UKBB_K85	diagnoses - main icd10: k85 acute pancreatitis	0.00914091	0.00177474	0.00772979	0.00208385	0.399563	0.145327	0.00597049	0.515537	-4.13161
UKBB_20411_0	ever been injured or injured someone else through drinking alcohol: no	0.0296523	0.00477304	0.0390059	0.00478837	0.401684	0.103743	0.000107987	-1.38347	-5.76728
UKBB_5364	average weekly intake of other alcoholic drinks	0.0374156	0.00742038	0.0203736	0.00670023	0.403758	0.131265	0.00209871	1.70459	-4.54227
UKBB_6179_3	mineral and other dietary supplements: calcium	0.0223935	0.00197962	0.0131803	0.00199596	0.406852	0.0738804	3.65191e-08	3.27735	-8.02849
UKBB_20407	frequency of failure to fulfil normal expectations due to drinking alcohol in last year	0.0478875	0.00929742	0.060961	0.00765211	0.411554	0.136108	0.00249673	-1.08571	-4.32339
UKBB_3751	chest pain or discomfort when walking uphill or hurrying	0.111026	0.00860452	0.0861536	0.0096427	0.416976	0.133128	0.00173539	1.92461	-4.37942
UKBB_HEARTFAIL	heart failure	0.00818587	0.00167172	0.0127652	0.00214947	0.420296	0.12706	0.000940143	-1.6817	-4.56245
UKBB_I9_HEARTFAIL	heart failure,strict	0.00818587	0.00167172	0.0127652	0.00214947	0.420296	0.12706	0.000940143	-1.6817	-4.56245
UKBB_I9_HEARTFAIL_NS	heart failure, not strict	0.00818587	0.00167172	0.0127652	0.00214947	0.420296	0.12706	0.000940143	-1.6817	-4.56245
UKBB_C_COLON	malignant neoplasm of colon	0.0102106	0.00145709	0.015021	0.00198359	0.420771	0.112388	0.000181177	-1.95445	-5.15383
UKBB_20111_10	illnesses of siblings: alzheimer's disease/dementia	0.00355077	0.00236643	0.0103281	0.00251691	0.421018	0.279936	0.132587	-1.96178	-2.06826
UKBB_20408	frequency of memory loss due to drinking alcohol in last year	0.073	0.0108285	0.0721022	0.00653406	0.421483	0.100636	2.81177e-05	0.0709878	-5.74861
UKBB_4924	attempted fluid intelligence (fi) test.	0.0261586	0.00483299	0.029875	0.0037492	0.425418	0.141243	0.00259569	-0.607576	-4.06804
UKBB_6155_5	vitamin and mineral supplements: vitamin e	0.0138913	0.00171909	0.00898964	0.00185774	0.426382	0.11079	0.000118822	1.93658	-5.17751
UKBB_J44	diagnoses - main icd10: j44 other chronic obstructive pulmonary disease	0.0138658	0.00166002	0.0145135	0.00188836	0.427324	0.0795212	7.71313e-08	-0.257598	-7.20154
UKBB_100025_irnt	vitamin e	0.0694884	0.0080059	0.0530871	0.0110195	0.427784	0.118023	0.000289436	1.20414	-4.84833
UKBB_20549_1	substances taken for anxiety: unprescribed medication (more than once)	0.0281119	0.00561847	0.022069	0.00624356	0.433492	0.15231	0.00442548	0.719447	-3.71945
UKBB_100240	coffee consumed	0.066612	0.00847374	0.086901	0.0100794	0.434224	0.125105	0.000518754	-1.54077	-4.52242
UKBB_6159_8	pain type(s) experienced in last month: pain all over the body	0.0189964	0.00163652	0.0145163	0.00176067	0.434976	0.102614	2.24561e-05	1.86379	-5.5063
UKBB_6015	chest pain felt during physical activity	0.0465932	0.00775158	0.0519396	0.0116672	0.436257	0.159288	0.00616652	-0.381686	-3.53914
UKBB_20002_1452	non-cancer illness code, self-reported: eczema/dermatitis	0.016877	0.00248963	0.0194254	0.00232324	0.439999	0.0740148	2.76893e-09	-0.74839	-7.56607
UKBB_J45	diagnoses - main icd10: j45 asthma	0.0103874	0.00162341	0.0102564	0.00214176	0.440261	0.110807	7.0911e-05	0.0487414	-5.05145
UKBB_C_BRONCHUS_LUNG	malignant neoplasm of bronchus and lung	0.0094319	0.0017806	0.00987096	0.00220643	0.441677	0.158985	0.00546781	-0.154856	-3.51179
UKBB_20126_4	bipolar and major depression status: probable recurrent major depression (moderate)	0.0515921	0.00584012	0.0487268	0.00667767	0.44292	0.110764	6.36759e-05	0.322989	-5.02942
UKBB_100022	alcohol	0.0782048	0.00869841	0.0908846	0.0104025	0.443154	0.0988192	7.30888e-06	-0.935091	-5.635
UKBB_20002_1139	non-cancer illness code, self-reported: oesophagitis/barretts oesophagus	0.00745063	0.00172712	0.00891113	0.00197216	0.443481	0.1496	0.00303225	-0.55712	-3.72005
UKBB_LUNG_CANCER	lung cancer and mesothelioma	0.00853973	0.00196018	0.0104521	0.00217839	0.443885	0.179933	0.0136272	-0.652577	-3.09067
UKBB_100920_2105	type milk consumed: soya with calcium	0.0426868	0.00767286	0.021661	0.0124086	0.443983	0.256983	0.0840467	1.44118	-2.16363
UKBB_20536_0	weight change during worst episode of depression: stayed about the same or was on a diet	0.0806702	0.00841827	0.126242	0.00970552	0.444187	0.0738988	1.84669e-09	-3.54704	-7.52127
UKBB_20423	keyed up or on edge during worst period of anxiety	0.0643375	0.0138006	0.0552472	0.015055	0.444216	0.263529	0.0918649	0.445099	-2.109
UKBB_6154_6	medication for pain relief, constipation, heartburn: laxatives (e.g. dulcolax, senokot)	0.0246337	0.00171064	0.011247	0.00202432	0.446807	0.11569	0.000112411	5.05097	-4.78168
UKBB_6150_3	vascular/heart problems diagnosed by doctor: stroke	0.00931437	0.00191718	0.0149652	0.00195239	0.446969	0.125727	0.00037789	-2.06514	-4.39866
UKBB_20002_1223	non-cancer illness code, self-reported: type 2 diabetes	0.0132245	0.00179715	0.0145178	0.00191366	0.45015	0.0939133	1.641e-06	-0.492656	-5.85487
UKBB_R51	diagnoses - main icd10: r51 headache	0.0109393	0.00186687	0.0120366	0.00182777	0.453222	0.10243	9.65822e-06	-0.420018	-5.33805
UKBB_20542	stronger worrying (than other people) during period of worst anxiety	0.0651201	0.0123701	0.0551685	0.0163286	0.453391	0.263169	0.0849223	0.485792	-2.07703
UKBB_94_irnt	diastolic blood pressure, manual reading	0.211801	0.0162892	0.193119	0.01833	0.454541	0.125824	0.000303234	0.761858	-4.3351
UKBB_20549_4	substances taken for anxiety: drugs or alcohol (more than once)	0.0394503	0.00491408	0.0479642	0.00544706	0.45506	0.0692485	4.98436e-11	-1.16055	-7.86934
UKBB_20002_1466	non-cancer illness code, self-reported: gout	0.00910585	0.00206852	0.0548231	0.00940348	0.458917	0.0852988	7.44412e-08	-4.74822	-6.34338
UKBB_1707_1	handedness (chirality/laterality): right-handed	0.0179664	0.00195055	0.0200328	0.00222876	0.460481	0.0852463	6.59873e-08	-0.697672	-6.32895
UKBB_22613_1	worked with paints, thinners or glues: sometimes	0.02424	0.00487841	0.0897532	0.00514758	0.464129	0.0860669	6.94241e-08	-9.23762	-6.22621
UKBB_20002_1311	non-cancer illness code, self-reported: spine arthritis/spondylitis	0.00865242	0.00188681	0.00988866	0.00179989	0.464217	0.159279	0.00356277	-0.474089	-3.3638
UKBB_I26	diagnoses - main icd10: i26 pulmonary embolism	0.00989858	0.00173748	0.0122394	0.00213082	0.46846	0.141326	0.000917257	-0.851395	-3.7611
UKBB_K11_GASTRODUOULC	gastroduodenal ulcer	0.00691818	0.00183495	0.00839677	0.00209155	0.468693	0.211429	0.0266375	-0.531413	-2.51293
UKBB_20550_1	activities undertaken to treat anxiety: talking therapies, such as psychotherapy, counselling, group therapy or cbt	0.0575247	0.00502029	0.0645817	0.00491224	0.471616	0.0650279	4.09107e-13	-1.00473	-8.1255
UKBB_II_NEOPLASM	neoplasms	0.0292666	0.00255114	0.0249238	0.00244801	0.473058	0.0625244	3.85003e-14	1.2283	-8.42778
UKBB_40001_C349	underlying (primary) cause of death: icd10: c34.9 bronchus or lung, unspecified	0.35779	0.0437498	0.256866	0.0322647	0.478766	0.23193	0.0389921	1.85656	-2.24738
UKBB_K20	diagnoses - main icd10: k20 oesophagitis	0.0117871	0.00204138	0.00781882	0.00205591	0.479399	0.16096	0.00289781	1.36969	-3.23435
UKBB_100370	intake of sugar added to coffee	0.0490063	0.00994165	0.0977419	0.0105971	0.479936	0.124527	0.000116173	-3.35403	-4.17631
UKBB_6154_4	medication for pain relief, constipation, heartburn: ranitidine (e.g. zantac)	0.0113205	0.00147923	0.0114072	0.00217339	0.482302	0.112977	1.96332e-05	-0.0329898	-4.58232
UKBB_I9_STR	stroke, excluding sah	0.00270064	0.00174042	0.0113157	0.00212064	0.482348	0.276297	0.0808526	-3.1403	-1.87354
UKBB_20002_1309	non-cancer illness code, self-reported: osteoporosis	0.0291294	0.00250744	0.00980995	0.00201188	0.482625	0.114709	2.5833e-05	6.00953	-4.51033
UKBB_K92	diagnoses - main icd10: k92 other diseases of digestive system	0.00111396	0.00170855	0.0093603	0.00176752	0.482663	0.428182	0.259642	-3.35448	-1.20822
UKBB_M06	diagnoses - main icd10: m06 other rheumatoid arthritis	0.00985972	0.00167001	0.00567929	0.00191607	0.483499	0.17925	0.0069896	1.64474	-2.88145
UKBB_2664_3	reason for reducing amount of alcohol drunk: health precaution	0.0775427	0.00451635	0.0660038	0.00488418	0.484292	0.0548865	1.10928e-18	1.7346	-9.3959
UKBB_20433_irnt	age at first episode of depression	0.0697053	0.00849168	0.106991	0.0118644	0.485539	0.0844511	8.95872e-09	-2.55557	-6.09183
UKBB_20418	impact on normal roles during worst period of anxiety	0.0894784	0.0112212	0.115074	0.0235546	0.485635	0.113095	1.75437e-05	-0.98101	-4.5481
UKBB_100017_irnt	magnesium	0.118544	0.0147575	0.0910178	0.0110124	0.485697	0.0752307	1.07431e-10	1.4949	-6.83634
UKBB_6148_1	eye problems/disorders: diabetes related eye disease	0.0306532	0.00451562	0.0488195	0.00461765	0.485887	0.109528	9.1556e-06	-2.81273	-4.69391
UKBB_RHEUMA_NOS	other/unspecified rheumatoid arthritis	0.00985694	0.00183478	0.00494306	0.00183953	0.489581	0.193889	0.0115679	1.89131	-2.63254
UKBB_20438	duration of worst depression	0.0686407	0.00787257	0.0630651	0.0106755	0.48984	0.0869629	1.77356e-08	0.420347	-5.8664
UKBB_20111_5	illnesses of siblings: breast cancer	0.0111439	0.00189469	0.0113319	0.00290774	0.490466	0.164665	0.00289602	-0.0541881	-3.09436
UKBB_20107_13	illnesses of father: prostate cancer	0.0157496	0.00195605	0.0200942	0.00307015	0.500033	0.104398	1.6704e-06	-1.19347	-4.78905
UKBB_20002_1265	non-cancer illness code, self-reported: migraine	0.0359287	0.00219524	0.0179217	0.00163649	0.500384	0.0645693	9.22052e-15	6.57647	-7.73767
UKBB_3773	knee pain for 3+ months	0.0418103	0.00752078	0.0668717	0.00715783	0.500591	0.122929	4.65744e-05	-2.41381	-4.06257
UKBB_20002_1264	non-cancer illness code, self-reported: epilepsy	0.00435806	0.00162956	0.00862436	0.00157926	0.502222	0.238181	0.0349811	-1.88004	-2.08992
UKBB_6033_irnt	maximum heart rate during fitness test	0.146923	0.0144048	0.123833	0.0108431	0.503355	0.0633417	1.91605e-15	1.28062	-7.84072
UKBB_6155_6	vitamin and mineral supplements: folic acid or folate (vit b9)	0.00682702	0.00213403	0.00525786	0.00180994	0.504927	0.251645	0.0448026	0.560776	-1.96735
UKBB_20110_12	illnesses of mother: severe depression	0.018135	0.00188471	0.0161018	0.00196547	0.50697	0.109467	3.63485e-06	0.746641	-4.50389
UKBB_R10	diagnoses - main icd10: r10 abdominal and pelvic pain	0.0239599	0.00214019	0.0171567	0.00246967	0.50915	0.0845758	1.74379e-09	2.08179	-5.80367
UKBB_M13_RHEUMA	rheumatoid arthritis	0.0111316	0.00158802	0.00526032	0.00188401	0.509276	0.192175	0.00804758	2.38282	-2.55353
UKBB_6149_2	mouth/teeth dental problems: painful gums	0.0145728	0.00157024	0.0124623	0.00219814	0.509361	0.113867	7.70151e-06	0.781259	-4.30889
UKBB_ASTHMA_HOSPITAL1	asthma, hospital admissions 1	0.0113058	0.00174413	0.0102174	0.00205431	0.512031	0.101588	4.6482e-07	0.403886	-4.80344
UKBB_ASTHMA_EOSINOPHIL_SUGG	suggestive for eosinophilic asthma	0.00873726	0.00180927	0.0177668	0.00207388	0.513084	0.0965319	1.06551e-07	-3.28089	-5.04409
UKBB_ASTHMA_CHILD	childhood asthma (age<16)	0.0111237	0.00179624	0.0104424	0.00212689	0.514805	0.103416	6.42457e-07	0.244709	-4.69167
UKBB_J10_ASTHMA	asthma	0.0111237	0.00179624	0.0104424	0.00212689	0.514805	0.103416	6.42457e-07	0.244709	-4.69167
UKBB_IV_ENDOCRIN_NUTRIT	endocrine, nutritional and metabolic diseases	0.0104147	0.00161049	0.0122126	0.00294535	0.514858	0.113801	6.06201e-06	-0.535585	-4.26309
UKBB_22613_2	worked with paints, thinners or glues: often	0.0235355	0.00553064	0.0490067	0.00758506	0.515161	0.136668	0.000163619	-2.71338	-3.54756
UKBB_30500_irnt	microalbumin in urine	0.049785	0.00609155	0.0660861	0.00553863	0.516357	0.0764868	1.46892e-11	-1.97996	-6.32322
UKBB_C_MELANOMA_SKIN	malignant melanoma of skin	0.0111235	0.00205209	0.00887872	0.00210643	0.518688	0.157645	0.0010011	0.763338	-3.05313
UKBB_20549_3	substances taken for anxiety: medication prescribed to you (for at least two weeks)	0.0671135	0.00558471	0.0709816	0.00496827	0.519382	0.0508155	1.59768e-24	-0.517492	-9.4581
UKBB_100270	filtered coffee intake	0.0901259	0.010983	0.0938755	0.0116678	0.519721	0.0898789	7.3617e-09	-0.234004	-5.34362
UKBB_1707_2	handedness (chirality/laterality): left-handed	0.0180008	0.00179086	0.0196816	0.00246157	0.521031	0.0914596	1.22045e-08	-0.552172	-5.23695
UKBB_1707_3	handedness (chirality/laterality): use both right and left hands equally	0.00977368	0.00190073	0.00961467	0.0019466	0.521387	0.152415	0.000624274	0.0584483	-3.1402
UKBB_20002_1464	non-cancer illness code, self-reported: rheumatoid arthritis	0.0122794	0.00201356	0.0108043	0.00193159	0.522089	0.128151	4.62088e-05	0.528668	-3.72928
UKBB_20110_3	illnesses of mother: lung cancer	0.0102389	0.00168214	0.00939345	0.00164596	0.530374	0.164434	0.00125776	0.359255	-2.85601
UKBB_20107_12	illnesses of father: severe depression	0.0160676	0.00177314	0.012786	0.00229697	0.532713	0.11711	5.39423e-06	1.13093	-3.99017
UKBB_20107_2	illnesses of father: stroke	0.00931763	0.00168318	0.0135685	0.00228154	0.534903	0.135991	8.37633e-05	-1.49931	-3.42006
UKBB_20117_1	alcohol drinker status: previous	0.0200425	0.00196009	0.0233333	0.00203145	0.537634	0.0809396	3.08597e-11	-1.16574	-5.71248
UKBB_5485	leg pain when walking normally	0.10904	0.0137405	0.0604909	0.0146811	0.537643	0.169511	0.00151537	2.41442	-2.72759
UKBB_20440	impact on normal roles during worst period of depression	0.0548362	0.00572917	0.0755576	0.0116509	0.543637	0.0995626	4.75451e-08	-1.596	-4.58368
UKBB_H40	diagnoses - main icd10: h40 glaucoma	0.0068353	0.00133861	0.00842525	0.00194992	0.543985	0.186899	0.00360755	-0.672231	-2.4399
UKBB_20117_0	alcohol drinker status: never	0.0305233	0.0020373	0.0177301	0.00191373	0.544071	0.0663365	2.37057e-16	4.57692	-6.87298
UKBB_20449	feelings of tiredness during worst episode of depression	0.0564237	0.00526585	0.075974	0.0116819	0.544117	0.121862	8.00549e-06	-1.52571	-3.74099
UKBB_C18	diagnoses - main icd10: c18 malignant neoplasm of colon	0.00962074	0.0015263	0.0132136	0.00150029	0.544799	0.101561	8.12915e-08	-1.67875	-4.48203
UKBB_20547_3	activities undertaken to treat depression: other therapeutic activities such as mindfulness, yoga or art classes	0.0549232	0.00500325	0.0346306	0.00589821	0.546139	0.0976477	2.23237e-08	2.62367	-4.64794
UKBB_20002_1162	non-cancer illness code, self-reported: cholelithiasis/gall stones	0.0202618	0.00223069	0.012327	0.00235707	0.548054	0.102391	8.67231e-08	2.44505	-4.41391
UKBB_5983_irnt	ecg, heart rate	0.162865	0.012364	0.156659	0.0130425	0.548255	0.0628058	2.56096e-18	0.345316	-7.19271
UKBB_4620	number of depression episodes	0.0702861	0.0133719	0.0768272	0.0133594	0.548623	0.124012	9.69202e-06	-0.346056	-3.63977
UKBB_XII_SKIN_SUBCUTAN	diseases of the skin and subcutaneous tissue	0.0093207	0.00187764	0.0166342	0.00215529	0.549148	0.112622	1.08248e-06	-2.55853	-4.00322
UKBB_20107_11	illnesses of father: parkinson's disease	0.00867688	0.00203646	0.00594516	0.00197459	0.549361	0.223986	0.0141807	0.963033	-2.0119
UKBB_I9_DVTANDPULM	dvt of lower extremities and pulmonary embolism	0.014027	0.00182447	0.0222648	0.00229186	0.550227	0.101441	5.82447e-08	-2.8121	-4.43384
UKBB_20544_6	mental health problems ever diagnosed by a professional: panic attacks	0.0383175	0.00366634	0.0403722	0.00621257	0.552624	0.0933758	3.25328e-09	-0.284828	-4.79114
UKBB_20520	recent worrying too much about different things	0.0652681	0.00465081	0.0642308	0.00611673	0.552937	0.0617684	3.49788e-19	0.134993	-7.23773
UKBB_Z09	diagnoses - main icd10: z09 follow-up examination after treatment for conditions other than malignant neoplasms	0.00758572	0.00195319	0.0118427	0.00229967	0.554051	0.160586	0.000560214	-1.41092	-2.77701
UKBB_1508_1	coffee type: decaffeinated coffee (any type)	0.0274525	0.0022701	0.0261125	0.002422	0.556016	0.0556752	1.74128e-23	0.403674	-7.97454
UKBB_COX_ARTHROSIS	coxarthrosis [arthrosis of hip](fg)	0.0302346	0.00267	0.0254209	0.00247954	0.556581	0.0708859	4.10178e-15	1.32108	-6.25539
UKBB_M16	diagnoses - main icd10: m16 coxarthrosis [arthrosis of hip]	0.0302346	0.00267	0.0254209	0.00247954	0.556581	0.0708859	4.10178e-15	1.32108	-6.25539
UKBB_20434_irnt	age at last episode of depression	0.0493954	0.00814313	0.0827076	0.0128992	0.557239	0.108766	3.00294e-07	-2.18377	-4.07076
UKBB_6034	target heart rate achieved	0.0964544	0.00817398	0.0379968	0.0116743	0.557705	0.140686	7.36455e-05	4.10188	-3.14385
UKBB_20550_3	activities undertaken to treat anxiety: other therapeutic activities such as mindfulness, yoga or art classes	0.0504189	0.00611518	0.0340908	0.00729059	0.558179	0.11813	2.29992e-06	1.71592	-3.74011
UKBB_VI_NERVOUS	diseases of the nervous system	0.0272899	0.00177882	0.0213948	0.00224955	0.561965	0.0551504	2.20461e-24	2.05558	-7.94255
UKBB_K26	diagnoses - main icd10: k26 duodenal ulcer	0.00668693	0.00167551	0.00767557	0.00188845	0.563932	0.174793	0.00125408	-0.391603	-2.49477
UKBB_C3_DIGESTIVE_ORGANS	malignant neoplasm of digestive organs	0.0119539	0.00179869	0.013272	0.00167037	0.566694	0.0949533	2.39978e-09	-0.536965	-4.56336
UKBB_20536_3	weight change during worst episode of depression: both gained and lost some weight during the episode	0.0288851	0.00668617	0.0562409	0.0100807	0.567007	0.188683	0.00265513	-2.26146	-2.29482
UKBB_100250	instant coffee intake	0.0649178	0.00987819	0.0700213	0.00972406	0.570368	0.116454	9.69224e-07	-0.368185	-3.68927
UKBB_6152_5	blood clot, dvt, bronchitis, emphysema, asthma, rhinitis, eczema, allergy diagnosed by doctor: blood clot in the leg (dvt)	0.0171358	0.00189014	0.0207513	0.00267683	0.572186	0.0776133	1.67747e-13	-1.10332	-5.51211
UKBB_20002_1075	non-cancer illness code, self-reported: heart attack/myocardial infarction	0.0132902	0.00171219	0.0446716	0.00304444	0.573316	0.0690396	1.00529e-16	-8.9844	-6.18028
UKBB_22502	cough on most days	0.0705363	0.00520807	0.0768748	0.00736298	0.574418	0.0645631	5.73734e-19	-0.702821	-6.59173
UKBB_20409	frequency of feeling guilt or remorse after drinking alcohol in last year	0.0750172	0.010743	0.0845814	0.00838298	0.576463	0.105609	4.80205e-08	-0.701869	-4.01044
UKBB_20002_1471	non-cancer illness code, self-reported: atrial fibrillation	0.00957595	0.00194658	0.0191326	0.00403178	0.577048	0.13102	1.06146e-05	-2.13457	-3.22814
UKBB_6154_1	medication for pain relief, constipation, heartburn: aspirin	0.0257589	0.00187966	0.0450001	0.00283178	0.577215	0.0542635	1.99931e-26	-5.6611	-7.79134
UKBB_100260	added milk to instant coffee	0.0556913	0.00952564	0.0546066	0.0100876	0.57757	0.149644	0.000113557	0.0781786	-2.8229
UKBB_20546_4	substances taken for depression: drugs or alcohol (more than once)	0.0380818	0.00418434	0.0444441	0.00463946	0.57823	0.0761353	3.0835e-14	-1.01835	-5.53975
UKBB_J18	diagnoses - main icd10: j18 pneumonia, organism unspecified	0.00759704	0.00177144	0.00997575	0.00208255	0.578666	0.144297	6.06571e-05	-0.870034	-2.9199
UKBB_93_irnt	systolic blood pressure, manual reading	0.22866	0.0137533	0.204275	0.0183173	0.579116	0.0660464	1.81341e-18	1.06458	-6.37255
UKBB_20435	difficulty concentrating during worst depression	0.0588508	0.00578745	0.0713239	0.0127949	0.580869	0.111613	1.94695e-07	-0.888216	-3.75523
UKBB_H33	diagnoses - main icd10: h33 retinal detachments and breaks	0.0100025	0.00167798	0.019591	0.00174565	0.584514	0.10989	1.04282e-07	-3.96	-3.78094
UKBB_ASTHMA_PNEUMONIA	asthma-related pneumonia	0.00759887	0.00176773	0.010431	0.00187506	0.586007	0.145773	5.8198e-05	-1.09903	-2.83999
UKBB_PNEUMONIA	pneumonias (asthma/copd co-morbidities)	0.00759887	0.00176773	0.010431	0.00187506	0.586007	0.145773	5.8198e-05	-1.09903	-2.83999
UKBB_5474	leg pain when walking uphill or hurrying	0.113906	0.015512	0.129892	0.0148199	0.586218	0.266049	0.0275653	-0.745123	-1.55528
UKBB_20002_1453	non-cancer illness code, self-reported: psoriasis	0.0127913	0.00217483	0.0189179	0.00234702	0.586899	0.109397	8.10109e-08	-1.9147	-3.77617
UKBB_I49	diagnoses - main icd10: i49 other cardiac arrhythmias	0.00323737	0.00146559	0.00268568	0.00206207	0.591886	0.478992	0.216573	0.218073	-0.852027
UKBB_20450	feelings of worthlessness during worst period of depression	0.0757091	0.00765967	0.0994889	0.0154371	0.595667	0.0821722	4.19829e-13	-1.3799	-4.92055
UKBB_20002_1463	non-cancer illness code, self-reported: ulcerative colitis	0.0115189	0.00189509	0.0140996	0.0021453	0.596589	0.119655	6.16769e-07	-0.90158	-3.37144
UKBB_20110_2	illnesses of mother: stroke	0.0134727	0.0020541	0.0146552	0.00217824	0.599046	0.142617	2.66465e-05	-0.394955	-2.8114
UKBB_H7_RETINALDETACH	retinal detachments and breaks	0.00948387	0.00155284	0.0190968	0.00192468	0.599921	0.111498	7.42604e-08	-3.88718	-3.58821
UKBB_L02	diagnoses - main icd10: l02 cutaneous abscess, furuncle and carbuncle	0.0102992	0.00163941	0.00506118	0.00203068	0.602482	0.180081	0.000821033	2.00703	-2.20744
UKBB_20117_2	alcohol drinker status: current	0.0378449	0.00215764	0.0266747	0.00191775	0.604712	0.0448197	1.74082e-41	3.8695	-8.81951
UKBB_20003_1140883066	treatment/medication code: insulin product	0.0133834	0.00209353	0.0181829	0.00216853	0.604844	0.0890225	1.08855e-11	-1.59229	-4.43884
UKBB_M13_LOWBACKPAIN	low back pain	0.0164952	0.0016185	0.013995	0.00216597	0.605812	0.116882	2.18208e-07	0.924673	-3.37254
UKBB_20110_5	illnesses of mother: breast cancer	0.0161923	0.00174135	0.0141669	0.00197651	0.60603	0.107939	1.97058e-08	0.768903	-3.64993
UKBB_20544_15	mental health problems ever diagnosed by a professional: anxiety, nerves or generalized anxiety disorder	0.0503892	0.00577861	0.0509264	0.0064543	0.606044	0.0665683	8.69897e-20	-0.0620004	-5.91808
UKBB_2664_5	reason for reducing amount of alcohol drunk: other reason	0.0633622	0.00404067	0.0596022	0.00552028	0.608671	0.0622656	1.43595e-22	0.549609	-6.28484
UKBB_20002_1094	non-cancer illness code, self-reported: deep venous thrombosis (dvt)	0.0164523	0.00173597	0.0203957	0.00258897	0.610987	0.0767893	1.76741e-15	-1.26507	-5.06598
UKBB_100360	decaffeinated coffee	0.0341964	0.00526429	0.0582226	0.00947751	0.611193	0.213675	0.00423131	-2.21616	-1.81961
UKBB_3799	headaches for 3+ months	0.0916409	0.00678396	0.0799314	0.00847236	0.614955	0.0825002	9.05665e-14	1.07885	-4.66721
UKBB_20510	recent feelings of depression	0.0621039	0.00325519	0.0534867	0.00572334	0.617559	0.0496985	1.88584e-35	1.30874	-7.69524
UKBB_6159_2	pain type(s) experienced in last month: facial pain	0.0131098	0.00198643	0.0113054	0.00178642	0.61807	0.119594	2.36506e-07	0.675408	-3.19356
UKBB_I21	diagnoses - main icd10: i21 acute myocardial infarction	0.0117334	0.00189286	0.0290844	0.00235387	0.619474	0.0788405	3.92508e-15	-5.74434	-4.82653
UKBB_20417	tense, sore, or aching muscles during worst period of anxiety	0.105952	0.0100009	0.137123	0.0171942	0.619926	0.0861634	6.25648e-13	-1.56708	-4.41108
UKBB_I9_VTE	venous thromboembolism	0.0139942	0.00189481	0.0237388	0.00262445	0.620894	0.0947997	5.77164e-11	-3.01037	-3.99903
UKBB_100016_irnt	potassium	0.0886547	0.00982305	0.100333	0.0134116	0.62176	0.10301	1.58052e-09	-0.702493	-3.67189
UKBB_4570	friendships satisfaction	0.0816637	0.00406396	0.0932552	0.00552246	0.622259	0.0379769	2.4398e-60	-1.69054	-9.94662
UKBB_4979	fi5 : family relationship calculation	0.061029	0.00528949	0.0699159	0.00526873	0.624259	0.0640916	2.03321e-22	-1.19034	-5.86256
UKBB_6020_33	completion status of test: heart rate reached safety level	0.0617225	0.00965559	0.0456982	0.00967969	0.628944	0.14729	1.95389e-05	1.17204	-2.51921
UKBB_5507	leg pain on walking : action taken	0.143758	0.0120986	0.134434	0.0176187	0.628956	0.0940454	2.26563e-11	0.436264	-3.94538
UKBB_K80	diagnoses - main icd10: k80 cholelithiasis	0.0294422	0.00255577	0.0160399	0.00206628	0.633843	0.0835948	3.39411e-14	4.07791	-4.38014
UKBB_20506	recent feelings or nervousness or anxiety	0.0599834	0.00464985	0.0578063	0.00631284	0.634841	0.0580458	7.67869e-28	0.277677	-6.29087
UKBB_2306	weight change compared with 1 year ago	0.0168183	0.00179728	0.0204027	0.00208413	0.635379	0.10149	3.83801e-10	-1.30244	-3.59267
UKBB_20107_3	illnesses of father: lung cancer	0.0205636	0.00198427	0.0179779	0.0022261	0.636513	0.0809185	3.65869e-15	0.867072	-4.49201
UKBB_6152_6	blood clot, dvt, bronchitis, emphysema, asthma, rhinitis, eczema, allergy diagnosed by doctor: emphysema/chronic bronchitis	0.0162999	0.00197157	0.0181513	0.00166967	0.637619	0.0902163	1.57554e-12	-0.716596	-4.0168
UKBB_100280	added milk to filtered coffee	0.0694232	0.00915047	0.0738199	0.0117041	0.640193	0.147842	1.4895e-05	-0.295943	-2.43372
UKBB_I9_MI	myocardial infarction	0.0124881	0.00182879	0.0315797	0.00243539	0.641966	0.0798181	8.77633e-16	-6.26859	-4.48562
UKBB_I9_MI_STRICT	myocardial infarction, strict	0.0124881	0.00182879	0.0315797	0.00243539	0.641966	0.0798181	8.77633e-16	-6.26859	-4.48562
UKBB_4559	family relationship satisfaction	0.0811525	0.00500857	0.0837234	0.00517112	0.642328	0.0428321	7.74905e-51	-0.357114	-8.35055
UKBB_20002_1291	non-cancer illness code, self-reported: mania/bipolar disorder/manic depression	0.00941246	0.00149237	0.0118518	0.00193099	0.642383	0.125741	3.24213e-07	-0.999518	-2.84409
UKBB_20406	ever addicted to alcohol	0.397455	0.0619356	0.453629	0.0663432	0.642402	0.300494	0.0325313	-0.618927	-1.19003
UKBB_I9_CHD	major coronary heart disease event	0.0166911	0.00154429	0.037551	0.00274941	0.644157	0.0671688	8.79792e-22	-6.615	-5.29775
UKBB_I9_CHD_NOREV	major coronary heart disease event excluding revascularizations	0.0166911	0.00154429	0.037551	0.00274941	0.644157	0.0671688	8.79792e-22	-6.615	-5.29775
UKBB_20485	ever contemplated self-harm	0.0831335	0.00444489	0.0557281	0.00622257	0.645181	0.0688815	7.49508e-21	3.58379	-5.15115
UKBB_20405_0	ever had known person concerned about, or recommend reduction of, alcohol consumption: no	0.0323276	0.00383604	0.0662357	0.00616611	0.646341	0.100651	1.34849e-10	-4.66928	-3.51371
UKBB_12340_irnt	qrs duration	0.28856	0.0528221	0.334075	0.0471654	0.646599	0.143181	6.30288e-06	-0.642729	-2.46822
UKBB_20436	fraction of day affected during worst episode of depression	0.0648424	0.00633192	0.0765459	0.00975051	0.64898	0.109544	3.13472e-09	-1.00665	-3.20438
UKBB_K50	diagnoses - main icd10: k50 crohn's disease [regional enteritis]	0.0125684	0.00145401	0.0057356	0.00165783	0.652943	0.181513	0.000321644	3.09862	-1.91202
UKBB_6159_6	pain type(s) experienced in last month: hip pain	0.0368411	0.00240489	0.0330799	0.00230113	0.660101	0.0492014	4.85378e-41	1.13001	-6.90831
UKBB_20544_11	mental health problems ever diagnosed by a professional: depression	0.0767166	0.00527777	0.06897	0.00607196	0.660462	0.0619384	1.51283e-26	0.962904	-5.48186
UKBB_PULM_MEDICATIO_COMORB	medication related adverse effects (asthma/copd)	0.0182248	0.00212629	0.0227897	0.00259599	0.662635	0.0907091	2.77152e-13	-1.36036	-3.7192
UKBB_20405_2	ever had known person concerned about, or recommend reduction of, alcohol consumption: yes, during the last year	0.0245531	0.00425558	0.0372294	0.00582029	0.66572	0.141632	2.59701e-06	-1.75812	-2.3602
UKBB_1628	alcohol intake versus 10 years previously	0.0424718	0.00215986	0.0520436	0.00280469	0.66784	0.0438926	2.79797e-52	-2.70393	-7.56755
UKBB_I48	diagnoses - main icd10: i48 atrial fibrillation and flutter	0.0192878	0.0022942	0.0349108	0.00471547	0.670444	0.0610878	5.03553e-28	-2.97926	-5.39479
UKBB_20001_1061	cancer code, self-reported: basal cell carcinoma	0.0146354	0.00160381	0.0152176	0.00216177	0.671601	0.0876762	1.85906e-14	-0.2163	-3.74558
UKBB_6159_5	pain type(s) experienced in last month: stomach or abdominal pain	0.0311646	0.00209578	0.0244606	0.00187733	0.673369	0.0512184	1.7706e-39	2.38264	-6.37722
UKBB_100014_irnt	folate	0.0825549	0.0103877	0.0631895	0.011764	0.675349	0.140172	1.44999e-06	1.23395	-2.31609
UKBB_20111_12	illnesses of siblings: severe depression	0.0250735	0.00180627	0.0183563	0.00215337	0.675765	0.0829616	3.77665e-16	2.38991	-3.90826
UKBB_20107_8	illnesses of father: high blood pressure	0.0298816	0.00220026	0.0257987	0.00238281	0.676347	0.0773851	2.33078e-18	1.25885	-4.18238
UKBB_20509	recent inability to stop or control worrying	0.0653496	0.00457839	0.0527336	0.00530148	0.680358	0.067215	4.4084e-24	1.80105	-4.75552
UKBB_20110_9	illnesses of mother: diabetes	0.0267343	0.00236921	0.0310911	0.00307213	0.682145	0.0768367	6.81584e-19	-1.12301	-4.13676
UKBB_K11_GALLBILPANC	disorders of gallbladder, biliary tract and pancreas	0.0316931	0.00266846	0.0157642	0.0016455	0.682924	0.0747609	6.5538e-20	5.08093	-4.2412
UKBB_2986	started insulin within one year diagnosis of diabetes	0.377805	0.0445456	0.198516	0.0351064	0.684913	0.108627	2.87809e-10	3.16114	-2.90064
UKBB_20416	frequency of consuming six or more units of alcohol	0.0737839	0.00545853	0.101596	0.00673077	0.690832	0.0607743	6.09294e-30	-3.20936	-5.08716
UKBB_6154_5	medication for pain relief, constipation, heartburn: omeprazole (e.g. zanprol)	0.0328371	0.0021809	0.0252137	0.00196084	0.693562	0.0569793	4.37252e-34	2.59936	-5.37806
UKBB_20002_1465	non-cancer illness code, self-reported: osteoarthritis	0.0334006	0.00220622	0.0258272	0.00238504	0.694311	0.0630257	3.18855e-28	2.33101	-4.85024
UKBB_CARDIAC_ARRHYTM	cardiac arrhytmias, copd co-morbidities	0.0171572	0.00190918	0.0306221	0.00391168	0.696719	0.073504	2.57586e-21	-3.09344	-4.12604
UKBB_6159_3	pain type(s) experienced in last month: neck or shoulder pain	0.0435606	0.00214923	0.0433736	0.00236422	0.696867	0.0407509	1.46689e-65	0.0585363	-7.43868
UKBB_KNEE_ARTHROSIS	gonarthrosis [arthrosis of knee](fg)	0.0281401	0.00187438	0.0362693	0.00278892	0.698652	0.0491204	6.57318e-46	-2.41921	-6.13487
UKBB_M17	diagnoses - main icd10: m17 gonarthrosis [arthrosis of knee]	0.0281401	0.00187438	0.0362693	0.00278892	0.698652	0.0491204	6.57318e-46	-2.41921	-6.13487
UKBB_20110_10	illnesses of mother: alzheimer's disease/dementia	0.0117671	0.00192702	0.0142401	0.00197623	0.701931	0.144814	1.25263e-06	-0.895917	-2.05829
UKBB_XI_DIGESTIVE	diseases of the digestive system	0.0432939	0.00206602	0.0377663	0.00228365	0.703121	0.0553104	5.05385e-37	1.79493	-5.3675
UKBB_1508_2	coffee type: instant coffee	0.0439457	0.00211432	0.0491355	0.00278846	0.703402	0.0452937	2.18111e-54	-1.48303	-6.54833
UKBB_2149	lifetime number of sexual partners	0.101637	0.0036844	0.102432	0.00352904	0.704821	0.0234512	1.8933e-198	-0.155797	-12.5869
UKBB_3404	neck/shoulder pain for 3+ months	0.0401618	0.00611542	0.0510618	0.00547301	0.704952	0.143717	9.33663e-07	-1.32815	-2.05298
UKBB_3786_irnt	age asthma diagnosed	0.167409	0.0246792	0.222633	0.0123469	0.706697	0.0746926	3.0384e-21	-2.0012	-3.9268
UKBB_3761_irnt	age hay fever, rhinitis or eczema diagnosed	0.132266	0.00937926	0.139604	0.0113819	0.711034	0.0613649	4.79725e-31	-0.497562	-4.70898
UKBB_20001_1059	cancer code, self-reported: malignant melanoma	0.00930001	0.00196826	0.00841747	0.00205395	0.7114	0.174299	4.47489e-05	0.310233	-1.65577
UKBB_20522	been in a confiding relationship as an adult	0.0616002	0.00590308	0.0559497	0.00510385	0.713321	0.0795185	2.95159e-19	0.7241	-3.60518
UKBB_C_RECTUM	malignant neoplasm of rectum	0.00374934	0.0020197	0.0063164	0.00216628	0.715612	0.36709	0.0512454	-0.866736	-0.774708
UKBB_ULCERNAS	ulcerative colitis, nas	0.0105071	0.00158202	0.0157013	0.00241478	0.716994	0.115523	5.4176e-10	-1.79926	-2.44978
UKBB_20421	ever felt worried, tense, or anxious for most of a month or longer	0.0722212	0.005948	0.0675133	0.00555992	0.717869	0.0618141	3.52481e-31	0.578234	-4.56419
UKBB_22126	doctor diagnosed hayfever or allergic rhinitis	0.097937	0.00753381	0.122615	0.0105496	0.719055	0.057384	5.07945e-36	-1.90367	-4.89588
UKBB_20126_0	bipolar and major depression status: no bipolar or depression	0.0950071	0.00744041	0.0802129	0.00792556	0.719066	0.0697283	6.1936e-25	1.3609	-4.02899
UKBB_20453	ever taken cannabis	0.0988138	0.00456594	0.113126	0.00624788	0.721591	0.0477283	1.21864e-51	-1.84948	-5.8332
UKBB_22146_irnt	age hayfever or allergic rhinitis diagnosed by doctor	0.198524	0.0156851	0.171851	0.0139824	0.722059	0.119676	1.60473e-09	1.26936	-2.32245
UKBB_F5_MOOD	mood [affective] disorders	0.00913279	0.0017909	0.0114832	0.00226368	0.723303	0.179889	5.79931e-05	-0.814285	-1.53816
UKBB_KRA_PSY_MOOD	mood disorders	0.00913279	0.0017909	0.0114832	0.00226368	0.723303	0.179889	5.79931e-05	-0.814285	-1.53816
UKBB_3571	back pain for 3+ months	0.052155	0.00659457	0.0594812	0.00681693	0.726331	0.0761791	1.50591e-21	-0.772423	-3.59244
UKBB_20448	professional informed about depression	0.0617295	0.00732358	0.0895971	0.00877587	0.729382	0.0951396	1.76838e-14	-2.43805	-2.84443
UKBB_20002_1197	non-cancer illness code, self-reported: kidney stone/ureter stone/bladder stone	0.00931594	0.00167155	0.019303	0.00204313	0.731259	0.119405	9.11445e-10	-3.78329	-2.25067
UKBB_M13_DUPUTRYEN	palmar fascial fibromatosis [dupuytren]	0.012803	0.00219605	0.0386833	0.0036015	0.731498	0.0990192	1.4969e-13	-6.13536	-2.71162
UKBB_20002_1286	non-cancer illness code, self-reported: depression	0.0269206	0.00200888	0.0192116	0.00186608	0.736126	0.0728574	5.3225e-24	2.81159	-3.62179
UKBB_20446	ever had prolonged feelings of sadness or depression	0.0829617	0.00428672	0.0594985	0.00621795	0.737248	0.060031	1.14401e-34	3.10673	-4.37693
UKBB_100011_irnt	iron	0.0790434	0.0108544	0.0851603	0.0112818	0.738962	0.0905738	3.38735e-16	-0.390718	-2.88205
UKBB_100001_irnt	food weight	0.117831	0.0109564	0.091347	0.0130563	0.739529	0.0755452	1.25259e-22	1.55385	-3.44789
UKBB_F32	diagnoses - main icd10: f32 depressive episode	0.00773095	0.00208337	0.00782822	0.00191212	0.747751	0.214074	0.00047772	-0.0343953	-1.17832
UKBB_20403	amount of alcohol drunk on a typical drinking day	0.0607216	0.0063177	0.0975504	0.00693185	0.748459	0.0717337	1.73703e-25	-3.92676	-3.5066
UKBB_20003_1141168584	treatment/medication code: rabeprazole sodium	0.00500974	0.00134715	0.0054326	0.00193905	0.748901	0.290871	0.0100331	-0.179097	-0.863268
UKBB_30520_irnt	potassium in urine	0.0551554	0.0022137	0.0491834	0.00263365	0.749669	0.0381692	6.9466e-86	1.73582	-6.55844
UKBB_R07	diagnoses - main icd10: r07 pain in throat and chest	0.0264029	0.00168627	0.02987	0.00201922	0.757324	0.0596338	5.94482e-37	-1.31793	-4.06944
UKBB_F5_DEPRESSIO	depression	0.00802419	0.00169843	0.00958329	0.00212616	0.757735	0.201186	0.000165663	-0.572933	-1.20418
UKBB_C44	diagnoses - main icd10: c44 other malignant neoplasms of skin	0.0226783	0.00287161	0.0301169	0.00316264	0.760776	0.0928088	2.45977e-16	-1.74132	-2.5776
UKBB_20116_1	smoking status: previous	0.0665617	0.00292817	0.0659639	0.00269649	0.762063	0.0322332	1.42023e-123	0.150182	-7.38173
UKBB_20002_1387	non-cancer illness code, self-reported: hayfever/allergic rhinitis	0.0292869	0.00184756	0.0338927	0.00210525	0.762177	0.0515174	1.58808e-49	-1.64433	-4.61636
UKBB_2100	seen a psychiatrist for nerves, anxiety, tension or depression	0.0405158	0.0020118	0.036646	0.00242558	0.766147	0.0469648	7.95112e-60	1.22797	-4.97933
UKBB_1950	sensitivity / hurt feelings	0.075508	0.00259255	0.0715704	0.0035244	0.766506	0.0321386	1.01285e-125	0.89996	-7.2652
UKBB_6154_2	medication for pain relief, constipation, heartburn: ibuprofen (e.g. nurofen)	0.029446	0.00165471	0.0243529	0.00199424	0.766594	0.0611612	4.86597e-36	1.96545	-3.81625
UKBB_PULMONARYDG	other pulmonary diagnosis	0.0190096	0.00195298	0.0185752	0.00251787	0.767599	0.104457	2.00491e-13	0.136324	-2.22484
UKBB_K51	diagnoses - main icd10: k51 ulcerative colitis	0.0103331	0.00159856	0.0153476	0.00240928	0.771593	0.118932	8.71608e-11	-1.73431	-1.92049
UKBB_1200	sleeplessness / insomnia	0.0793011	0.00272143	0.0720356	0.00251259	0.774126	0.0260198	1.66107e-194	1.96155	-8.68086
UKBB_3606	chest pain or discomfort walking normally	0.104435	0.00874022	0.116619	0.0104437	0.774402	0.0683238	8.87394e-30	-0.894666	-3.3019
UKBB_C20	diagnoses - main icd10: c20 malignant neoplasm of rectum	0.00488086	0.00148993	0.00761992	0.00252437	0.776303	0.279084	0.00540899	-0.934431	-0.801542
UKBB_2000	worry too long after embarrassment	0.0739198	0.00270862	0.0786218	0.00285844	0.777361	0.0321442	3.31536e-129	-1.19402	-6.92625
UKBB_6147_1	reason for glasses/contact lenses: for short-sightedness, i.e. only or mainly for distance viewing such as driving, cinema etc (called 'myopia')	0.0376951	0.00189206	0.0331833	0.00212035	0.781898	0.0597002	3.4223e-39	1.58766	-3.65329
UKBB_2966_irnt	age high blood pressure diagnosed	0.083317	0.00855537	0.0787659	0.00518654	0.782535	0.0769452	2.69848e-24	0.454895	-2.82624
UKBB_20003_1141191044	treatment/medication code: levothyroxine sodium	0.0605736	0.00467901	0.0281306	0.00212249	0.782698	0.0477732	2.50475e-60	6.31444	-4.54862
UKBB_I9_CORATHER	coronary atherosclerosis	0.0201378	0.0021991	0.0560955	0.00366434	0.783714	0.0668524	9.71146e-32	-8.41396	-3.23528
UKBB_2050	frequency of depressed mood in last 2 weeks	0.0546373	0.00229802	0.0452574	0.00339167	0.786651	0.0483406	1.5322e-59	2.28954	-4.41346
UKBB_M23	diagnoses - main icd10: m23 internal derangement of knee	0.0136417	0.00193555	0.0226294	0.00189371	0.791372	0.0984066	8.84904e-16	-3.31914	-2.12006
UKBB_2020	loneliness, isolation	0.0522507	0.00292471	0.043007	0.00227818	0.791581	0.0453756	3.75314e-68	2.49337	-4.59319
UKBB_20111_9	illnesses of siblings: diabetes	0.0269851	0.00276412	0.0282638	0.0032814	0.791989	0.0846683	8.43777e-21	-0.298055	-2.45677
UKBB_6164_5	types of physical activity in last 4 weeks: heavy diy (eg: weeding, lawn mowing, carpentry, digging)	0.0426131	0.00211366	0.038513	0.00239958	0.79246	0.043761	2.71459e-73	1.28218	-4.74258
UKBB_2030	guilty feelings	0.0643573	0.00235287	0.0546965	0.00247086	0.795134	0.0387994	2.46398e-93	2.83148	-5.28014
UKBB_1498	coffee intake	0.0583409	0.00335639	0.0583087	0.00353127	0.797083	0.0303554	5.74183e-152	0.00661117	-6.68471
UKBB_1618	alcohol usually taken with meals	0.0970667	0.00447553	0.147106	0.00408408	0.797219	0.0341822	2.61411e-120	-8.25883	-5.93234
UKBB_4728	leg pain on walking	0.0754974	0.00451318	0.0724026	0.00567407	0.797273	0.0568364	1.05815e-44	0.426867	-3.56686
UKBB_1970	nervous feelings	0.0835233	0.00278598	0.0668792	0.00314585	0.797683	0.0320391	7.98718e-137	3.96084	-6.31469
UKBB_6154_100	medication for pain relief, constipation, heartburn: none of the above	0.0706778	0.00250028	0.0622889	0.00226488	0.798084	0.0311632	1.18535e-144	2.48666	-6.47932
UKBB_2335	chest pain or discomfort	0.0435217	0.00212491	0.0390199	0.002644	0.802039	0.0459262	2.71013e-68	1.32718	-4.31041
UKBB_1990	tense / 'highly strung'	0.0668847	0.00256004	0.06105	0.0022847	0.803467	0.031371	1.12804e-144	1.70044	-6.26479
UKBB_2090	seen doctor (gp) for nerves, anxiety, tension or depression	0.0770148	0.0027006	0.063044	0.00263396	0.804541	0.0331922	8.66432e-130	3.70342	-5.88869
UKBB_2070	frequency of tenseness / restlessness in last 2 weeks	0.0550098	0.00202151	0.0504314	0.00268634	0.804672	0.0397506	4.09618e-91	1.36181	-4.91384
UKBB_1220	daytime dozing / sleeping (narcolepsy)	0.0609075	0.00213457	0.0550215	0.00214489	0.806894	0.0331295	5.03937e-131	1.94512	-5.82882
UKBB_20110_8	illnesses of mother: high blood pressure	0.0396856	0.00239278	0.0316207	0.00240931	0.807424	0.0652278	3.41533e-35	2.37509	-2.95236
UKBB_20547_1	activities undertaken to treat depression: talking therapies, such as psychotherapy, counselling, group therapy or cbt	0.0712515	0.00257383	0.0619006	0.00521896	0.810077	0.0625904	2.59009e-38	1.60693	-3.03438
UKBB_22127	doctor diagnosed asthma	0.0790057	0.00917832	0.0856658	0.0106622	0.810796	0.0884809	5.02333e-20	-0.473403	-2.13836
UKBB_20546_3	substances taken for depression: medication prescribed to you (for at least two weeks)	0.074906	0.00586411	0.0644051	0.00560492	0.812613	0.0662109	1.26324e-34	1.2945	-2.83015
UKBB_20116_0	smoking status: never	0.111662	0.00376559	0.115597	0.00353718	0.8146	0.0236033	5.27764e-261	-0.76175	-7.85486
UKBB_1558	alcohol intake frequency.	0.110494	0.0039672	0.0829502	0.00350971	0.814664	0.0253722	3.35845e-226	5.20002	-7.30469
UKBB_46_irnt	hand grip strength (left)	0.128226	0.0041721	0.1599	0.00459521	0.819669	0.0200704	0	-5.10324	-8.98492
UKBB_K11_OTHDIG	other diseases of the digestive system	0.00254264	0.00135976	0.00850825	0.00187292	0.822859	0.328443	0.0122335	-2.57752	-0.539335
UKBB_5256_irnt	corneal hysteresis (right)	0.278319	0.0165099	0.230801	0.0140334	0.824966	0.0341039	2.84766e-129	2.19294	-5.13236
UKBB_47_irnt	hand grip strength (right)	0.13118	0.00404269	0.160028	0.00559995	0.830618	0.0242723	1.18699e-256	-4.17676	-6.97838
UKBB_20003_1140884600	treatment/medication code: metformin	0.0336275	0.0021768	0.0492328	0.00283593	0.830824	0.0473028	4.65166e-69	-4.36507	-3.57645
UKBB_20414	frequency of drinking alcohol	0.112459	0.00430878	0.087626	0.00509692	0.834075	0.0467742	3.99459e-71	3.72085	-3.54737
UKBB_5265_irnt	corneal resistance factor (left)	0.322115	0.0177189	0.295069	0.0187377	0.834848	0.0348254	5.39567e-127	1.04875	-4.74228
UKBB_6149_6	mouth/teeth dental problems: dentures	0.0664546	0.00247579	0.0632788	0.00248795	0.835984	0.0281071	2.15048e-194	0.904797	-5.83537
UKBB_6159_1	pain type(s) experienced in last month: headache	0.0553923	0.00248288	0.043014	0.00261467	0.837607	0.0503683	4.25154e-62	3.43295	-3.22411
UKBB_5264_irnt	corneal hysteresis (left)	0.256114	0.0172234	0.218045	0.0144642	0.840787	0.0474436	2.84557e-70	1.69258	-3.35585
UKBB_1160	sleep duration	0.0860529	0.0030217	0.077958	0.00254934	0.84442	0.0239794	1.20517e-271	2.04754	-6.48805
UKBB_6154_3	medication for pain relief, constipation, heartburn: paracetamol	0.0515123	0.00209935	0.0483163	0.00270735	0.84495	0.0356233	2.2969e-124	0.93289	-4.35249
UKBB_20002_1226	non-cancer illness code, self-reported: hypothyroidism/myxoedema	0.0841593	0.00598634	0.0319951	0.00267347	0.846853	0.0515245	1.05792e-60	7.95647	-2.97231
UKBB_1930	miserableness	0.0709282	0.0029298	0.0731078	0.003632	0.846953	0.0323973	1.19263e-150	-0.467069	-4.72407
UKBB_1920	mood swings	0.078263	0.00260128	0.0815465	0.00314145	0.847553	0.0276439	1.96496e-206	-0.805049	-5.51467
UKBB_20107_9	illnesses of father: diabetes	0.0265436	0.0020312	0.0252744	0.00235003	0.851061	0.0598392	6.64747e-46	0.408591	-2.48899
UKBB_20127_irnt	neuroticism score	0.125715	0.00344746	0.122658	0.0048831	0.852874	0.0279906	6.5052e-204	0.511348	-5.25627
UKBB_C_OTHER_SKIN	other malignant neoplasms of skin	0.0319464	0.00237734	0.0411639	0.00395385	0.854561	0.0528562	8.52646e-59	-1.99793	-2.7516
UKBB_1508_3	coffee type: ground coffee (include espresso, filter etc)	0.0777322	0.00298503	0.0734423	0.00352131	0.855078	0.0346816	3.24423e-134	0.929307	-4.17865
UKBB_6159_7	pain type(s) experienced in last month: knee pain	0.0462333	0.00214233	0.0494258	0.0021204	0.855791	0.039991	1.34804e-101	-1.05914	-3.60604
UKBB_5257_irnt	corneal resistance factor (right)	0.342675	0.01765	0.300441	0.0207173	0.857624	0.0342842	4.18346e-138	1.55179	-4.15281
UKBB_20154_irnt	forced expiratory volume in 1-second (fev1), predicted percentage	0.242157	0.00700219	0.230007	0.00885754	0.857969	0.0306441	1.72714e-172	1.07603	-4.63484
UKBB_48_irnt	waist circumference	0.225376	0.00736436	0.233178	0.00782648	0.862356	0.0237684	3.15584e-288	-0.726001	-5.79102
UKBB_20022_irnt	birth weight	0.134023	0.00552782	0.131046	0.00565569	0.862471	0.0317759	3.12325e-162	0.376415	-4.3281
UKBB_6159_100	pain type(s) experienced in last month: none of the above	0.0671025	0.00286595	0.0595359	0.00306013	0.864635	0.0336662	1.83069e-145	1.80474	-4.02079
UKBB_C3_SKIN	malignant neoplasm of skin	0.0303471	0.00286809	0.0402972	0.00405008	0.865178	0.0671533	5.56574e-38	-2.00495	-2.00768
UKBB_20002_1111	non-cancer illness code, self-reported: asthma	0.0668814	0.00429361	0.0676037	0.00485253	0.865182	0.0404316	1.37558e-101	-0.111481	-3.33446
UKBB_6152_8	blood clot, dvt, bronchitis, emphysema, asthma, rhinitis, eczema, allergy diagnosed by doctor: asthma	0.0664994	0.004256	0.0659169	0.0048558	0.869865	0.0408935	2.0869e-100	0.0902112	-3.18229
UKBB_20002_1220	non-cancer illness code, self-reported: diabetes	0.0340361	0.00241025	0.0634407	0.00384239	0.87031	0.0512786	1.31896e-64	-6.48282	-2.52912
UKBB_4079_irnt	diastolic blood pressure, automated reading	0.178668	0.00582442	0.128753	0.00454351	0.870338	0.0248923	7.88173e-268	6.75715	-5.20891
UKBB_30530_irnt	sodium in urine	0.0851734	0.00260977	0.0778513	0.00204392	0.872159	0.0262706	1.11277e-241	2.20884	-4.8663
UKBB_23099_irnt	body fat percentage	0.256018	0.0076287	0.260098	0.0077192	0.874293	0.0229729	6.46141571365976e-317	-0.375957	-5.47197
UKBB_20111_8	illnesses of siblings: high blood pressure	0.0474203	0.00271187	0.0420919	0.00249295	0.874303	0.0665774	2.15514e-39	1.44651	-1.88798
UKBB_20002_1473	non-cancer illness code, self-reported: high cholesterol	0.0553162	0.00359698	0.0576385	0.00490461	0.874417	0.0465439	9.66191e-79	-0.381831	-2.69817
UKBB_6152_9	blood clot, dvt, bronchitis, emphysema, asthma, rhinitis, eczema, allergy diagnosed by doctor: hayfever, allergic rhinitis or eczema	0.0855825	0.00408558	0.087661	0.004797	0.874946	0.0291354	3.94285e-198	-0.329866	-4.29215
UKBB_49_irnt	hip circumference	0.245819	0.00770517	0.24704	0.00915999	0.875268	0.0253174	6.70684e-262	-0.10204	-4.92672
UKBB_6152_100	blood clot, dvt, bronchitis, emphysema, asthma, rhinitis, eczema, allergy diagnosed by doctor: none of the above	0.0869132	0.00463067	0.0918037	0.00517509	0.875866	0.0337938	4.1841e-148	-0.704237	-3.67328
UKBB_2443	diabetes diagnosed by doctor	0.0409864	0.00259094	0.0729311	0.00366777	0.880291	0.045135	1.02516e-84	-7.11368	-2.65223
UKBB_30060_irnt	mean corpuscular haemoglobin concentration	0.0651853	0.00599124	0.068487	0.00591538	0.880823	0.0477616	6.03941e-76	-0.39215	-2.49525
UKBB_4124_irnt	heel bone mineral density (bmd) (right)	0.37829	0.028633	0.305215	0.0227977	0.881567	0.0437172	1.97924e-90	1.99655	-2.70907
UKBB_4125_irnt	heel bone mineral density (bmd) t-score, automated (right)	0.377301	0.028593	0.301767	0.0224149	0.884342	0.0434477	4.26173e-92	2.07902	-2.662
UKBB_23112_irnt	leg fat mass (right)	0.256576	0.00779925	0.254834	0.007789	0.884541	0.0230004	1.48219693752374e-323	0.157989	-5.01989
UKBB_738	average total household income before tax	0.0968462	0.0031376	0.111629	0.00388625	0.884589	0.0290931	4.65968e-203	-2.95965	-3.96696
UKBB_23128_irnt	trunk fat mass	0.269589	0.00789143	0.254046	0.00803061	0.884631	0.0232696	3.06788802917725e-316	1.38045	-4.95793
UKBB_23116_irnt	leg fat mass (left)	0.25636	0.00790454	0.257804	0.00758098	0.884845	0.022939	0	-0.131864	-5.02006
UKBB_20116_2	smoking status: current	0.0566848	0.00253108	0.0571656	0.00309566	0.885732	0.0360109	1.38652e-133	-0.12023	-3.17314
UKBB_5254_irnt	intra-ocular pressure, corneal-compensated (right)	0.183672	0.0109074	0.199125	0.00927859	0.888232	0.0413959	3.92656e-102	-1.07912	-2.69998
UKBB_20128	number of fluid intelligence questions attempted within time limit	0.0981801	0.00689372	0.104143	0.00629855	0.888694	0.0483322	1.66276e-75	-0.638619	-2.30293
UKBB_4106_irnt	heel bone mineral density (bmd) t-score, automated (left)	0.372533	0.0285871	0.307845	0.0233356	0.889164	0.0483177	1.25555e-75	1.75298	-2.2939
UKBB_4105_irnt	heel bone mineral density (bmd) (left)	0.37252	0.0287216	0.310813	0.0231766	0.891345	0.0480605	8.73359e-77	1.672	-2.26079
UKBB_78_irnt	heel bone mineral density (bmd) t-score, automated	0.362266	0.0276985	0.318685	0.0219487	0.892855	0.0487897	8.26162e-75	1.23317	-2.19605
UKBB_3148_irnt	heel bone mineral density (bmd)	0.362442	0.027647	0.321363	0.0220464	0.893029	0.048576	1.75934e-75	1.1617	-2.20213
UKBB_23100_irnt	whole body fat mass	0.264237	0.00795916	0.257507	0.00843927	0.895712	0.0244568	1.17652e-293	0.580149	-4.26416
UKBB_1180	morning/evening person (chronotype)	0.139562	0.00395097	0.127706	0.00471915	0.899209	0.0239326	0	1.92628	-4.21147
UKBB_6159_4	pain type(s) experienced in last month: back pain	0.0497546	0.00250281	0.0416065	0.00248981	0.900708	0.0534604	1.08286e-63	2.30804	-1.85731
UKBB_23104_irnt	body mass index (bmi)	0.268818	0.00814703	0.277416	0.00964554	0.905641	0.0248145	1.2645e-291	-0.681015	-3.80256
UKBB_21001_irnt	body mass index (bmi)	0.268066	0.00775201	0.27709	0.00955045	0.906315	0.0241538	3.94466e-308	-0.733557	-3.87869
UKBB_23098_irnt	weight	0.284275	0.00928204	0.299921	0.0102876	0.91264	0.0263621	1.28933e-262	-1.12915	-3.31384
UKBB_23129_irnt	trunk fat-free mass	0.313257	0.0109295	0.368714	0.0147127	0.912707	0.030718	5.30466e-194	-3.02576	-2.84177
UKBB_23125_irnt	arm fat-free mass (left)	0.291596	0.00972978	0.322288	0.0118025	0.913782	0.0280447	7.11718e-233	-2.00655	-3.0743
UKBB_21002_irnt	weight	0.283485	0.00908443	0.29959	0.0103989	0.914081	0.0263265	3.80788e-264	-1.16631	-3.26358
UKBB_20002_1277	non-cancer illness code, self-reported: glaucoma	0.0138938	0.00201418	0.0198655	0.0020169	0.915514	0.107415	1.55327e-17	-2.09505	-0.786537
UKBB_4080_irnt	systolic blood pressure, automated reading	0.186051	0.00647565	0.135839	0.00512643	0.916712	0.0283592	3.10802e-229	6.07955	-2.93689
UKBB_D12	diagnoses - main icd10: d12 benign neoplasm of colon, rectum, anus and anal canal	0.0152869	0.00226542	0.0199657	0.00215798	0.91683	0.105093	2.68526e-18	-1.49543	-0.791398
UKBB_30250_irnt	reticulocyte count	0.224483	0.0151455	0.220326	0.0125451	0.918175	0.0471033	1.26336e-84	0.211364	-1.73714
UKBB_23105_irnt	basal metabolic rate	0.314723	0.0107705	0.345981	0.0127031	0.920817	0.0292653	2.65848e-217	-1.87687	-2.70571
UKBB_23121_irnt	arm fat-free mass (right)	0.299734	0.0102596	0.322922	0.0117737	0.920984	0.0280852	7.51823e-236	-1.48482	-2.81344
UKBB_20150_irnt	forced expiratory volume in 1-second (fev1), best measure	0.244734	0.00854421	0.244297	0.00902089	0.921482	0.0272892	5.95199e-250	0.0351521	-2.87725
UKBB_30300_irnt	high light scatter reticulocyte count	0.233211	0.0163099	0.230394	0.0128413	0.92466	0.0496289	1.78497e-77	0.135693	-1.51807
UKBB_23101_irnt	whole body fat-free mass	0.325637	0.0115476	0.356604	0.0132792	0.925223	0.0303271	2.03098e-204	-1.75973	-2.4657
UKBB_23113_irnt	leg fat-free mass (right)	0.315083	0.0113499	0.316827	0.0112612	0.926247	0.0296296	1.59076e-214	-0.109133	-2.48917
UKBB_1727	ease of skin tanning	0.169925	0.048763	0.162927	0.0554897	0.928624	0.282585	0.00101559	0.0947288	-0.252582
UKBB_23117_irnt	leg fat-free mass (left)	0.313504	0.0109435	0.31207	0.0109137	0.929011	0.0280371	9.29658e-241	0.0927929	-2.53198
UKBB_20151_irnt	forced vital capacity (fvc), best measure	0.264345	0.00977209	0.272319	0.0110166	0.930512	0.0322168	1.9617e-183	-0.541507	-2.15689
UKBB_3063_irnt	forced expiratory volume in 1-second (fev1)	0.220581	0.00744774	0.219308	0.00777447	0.931268	0.0277807	2.29722e-246	0.118217	-2.47408
UKBB_6150_4	vascular/heart problems diagnosed by doctor: high blood pressure	0.139652	0.00530371	0.132916	0.00474572	0.9322	0.0309161	9.92078e-200	0.946538	-2.19302
UKBB_30200_irnt	neutrophill percentage	0.164214	0.0107763	0.158996	0.0105413	0.934826	0.0468714	1.67389e-88	0.34611	-1.39049
UKBB_30180_irnt	lymphocyte percentage	0.179228	0.0116752	0.171622	0.0102055	0.935359	0.0451076	1.63442e-95	0.490457	-1.43305
UKBB_30140_irnt	neutrophill count	0.187322	0.0139639	0.181073	0.0130892	0.935646	0.0562047	3.17461e-62	0.326471	-1.14499
UKBB_20002_1065	non-cancer illness code, self-reported: hypertension	0.136561	0.00529978	0.131332	0.00448529	0.937217	0.0300334	8.89246e-214	0.75324	-2.09043
UKBB_30120_irnt	lymphocyte count	0.223437	0.012746	0.206185	0.0118431	0.937689	0.044834	3.93433e-97	0.99159	-1.38981
UKBB_30000_irnt	white blood cell (leukocyte) count	0.214119	0.0122335	0.203401	0.0116602	0.93909	0.0460694	2.30686e-92	0.634156	-1.32214
UKBB_30070_irnt	red blood cell (erythrocyte) distribution width	0.22417	0.0178851	0.229416	0.0184455	0.939498	0.0630311	3.04428e-50	-0.204172	-0.959882
UKBB_20153_irnt	forced expiratory volume in 1-second (fev1), predicted	0.524812	0.0228422	0.526228	0.0229833	0.940908	0.0329472	2.23216e-179	-0.0436931	-1.79354
UKBB_30080_irnt	platelet count	0.31947	0.0234943	0.301088	0.0202204	0.941249	0.0581439	6.10272e-59	0.59302	-1.01045
UKBB_3062_irnt	forced vital capacity (fvc)	0.240703	0.00854704	0.241138	0.00892279	0.942541	0.0289461	1.41955e-232	-0.035214	-1.98503
UKBB_30210_irnt	eosinophill percentage	0.210864	0.0138603	0.213475	0.013334	0.943213	0.0525963	6.50667e-72	-0.135746	-1.07967
UKBB_30150	eosinophill count	0.179498	0.0114808	0.180013	0.0114882	0.945841	0.0493686	8.18097e-82	-0.031733	-1.09702
UKBB_20016_irnt	fluid intelligence score	0.247644	0.00616589	0.236268	0.00737924	0.951187	0.0282281	6.49973e-249	1.18298	-1.72922
UKBB_20015_irnt	sitting height	0.370968	0.0156499	0.382362	0.0172924	0.951321	0.0390969	8.91009e-131	-0.488515	-1.24508
UKBB_1697	comparative height size at age 10	0.272731	0.012588	0.254938	0.0120459	0.953039	0.0388627	8.35545e-133	1.02126	-1.20838
UKBB_30040_irnt	mean corpuscular volume	0.276082	0.0301888	0.289562	0.0315758	0.960954	0.0931129	5.70426e-25	-0.308578	-0.419343
UKBB_50_irnt	standing height	0.524964	0.0233754	0.517902	0.0239789	0.96238	0.0422912	1.25061e-114	0.210873	-0.88954
UKBB_30050_irnt	mean corpuscular haemoglobin	0.266836	0.0325742	0.285156	0.0353589	0.965157	0.105199	4.53503e-20	-0.381062	-0.331213
UKBB_30110_irnt	platelet distribution width	0.243345	0.0196241	0.252746	0.0205896	0.968142	0.0696495	6.31552e-44	-0.330532	-0.457404
UKBB_30130_irnt	monocyte count	0.230305	0.022076	0.240539	0.0200077	0.970861	0.0773519	3.91411e-36	-0.34349	-0.376713
UKBB_5262_irnt	intra-ocular pressure, corneal-compensated (left)	0.181353	0.00913339	0.186665	0.0115051	0.974684	0.047037	2.21011e-95	-0.361604	-0.538224
UKBB_6148_2	eye problems/disorders: glaucoma	0.0463407	0.00567741	0.0626838	0.00601586	0.976566	0.0916972	1.74555e-26	-1.97574	-0.255557
UKBB_30190_irnt	monocyte percentage	0.208649	0.0219999	0.210808	0.0209201	0.982916	0.0871449	1.66448e-29	-0.0711138	-0.19604

## Sheet: Supplementary Data 4
F_Heritability	F_Heritability_se	M_Heritability	M_Heritability_se	Traits	Description	z_diff_heritability	pvalue2sided
0.00758196	0.00189833	0.0508296	0.00336403	UKBB_K40	Diagnoses - main ICD10: K40 Inguinal hernia	-11.1963	4.2535e-29
0.0172453	0.00234584	0.049077	0.00239858	UKBB_6150_2	Vascular/heart problems diagnosed by doctor: Angina	-9.48779	2.35979e-21
0.0455677	0.00243689	0.0820127	0.00301611	UKBB_1588	Average weekly beer plus cider intake	-9.39899	5.50892e-21
0.01349	0.00171275	0.0442316	0.00284714	UKBB_6150_1	Vascular/heart problems diagnosed by doctor: Heart attack	-9.25224	2.19828e-20
0.0169163	0.00242508	0.0495792	0.00264043	UKBB_20002_1074	Non-cancer illness code, self-reported: angina	-9.11073	8.18275e-20
0.0534738	0.0048687	0.113382	0.00478102	UKBB_4825	Noisy workplace	-8.77953	1.64161e-18
0.0173998	0.00314441	0.0589299	0.00355817	UKBB_20527	Been involved in combat or exposed to war-zone	-8.74601	2.21026e-18
0.029918	0.00202721	0.0582203	0.0025664	UKBB_6160_2	Leisure/social activities: Pub or social club	-8.6539	4.97678e-18
0.0199889	0.00217226	0.0543753	0.00347613	UKBB_I25	Diagnoses - main ICD10: I25 Chronic ischaemic heart disease	-8.38889	4.90744e-17
0.017211	0.0020219	0.047226	0.00312598	UKBB_K11_HERNIA	Hernia	-8.0623	7.48726e-16
0.0259513	0.00203833	0.0634553	0.00421589	UKBB_I9_IHD	Ischaemic heart disease, wide definition	-8.00891	1.15728e-15
0.0642074	0.00233714	0.0376926	0.0025617	UKBB_6138_6	Qualifications: Other professional qualifications eg: nursing, teaching	7.64636	2.06744e-14
0.0279613	0.00183302	0.00883067	0.00203424	UKBB_M20	Diagnoses - main ICD10: M20 Acquired deformities of fingers and toes	6.98641	2.82012e-12
0.209997	0.0710852	0.794901	0.0468507	UKBB_3942	Adopted mother still alive	-6.87025	6.40888e-12
0.011322	0.00187124	0.038642	0.0035248	UKBB_M72	Diagnoses - main ICD10: M72 Fibroblastic disorders	-6.84591	7.59898e-12
0.0110106	0.00199597	0.0389071	0.00355982	UKBB_M13_FIBROBLASTIC	Fibroblastic disorders	-6.83535	8.18048e-12
0.0328104	0.00538162	0.0861344	0.00638783	UKBB_22615_1	Workplace had a lot of diesel exhaust: Sometimes	-6.3841	1.7241e-10
0.0272395	0.00214221	0.00995337	0.00171649	UKBB_M13_HALLUXVALGUS	Hallux valgus (acquired)	6.29715	3.03166e-10
0.0114913	0.00168488	0.02771	0.00197742	UKBB_N20	Diagnoses - main ICD10: N20 Calculus of kidney and ureter	-6.24305	4.29115e-10
0.0388291	0.00562265	0.0869406	0.00655577	UKBB_22607_2	Workplace very cold: Often	-5.5706	2.53858e-08
0.0304378	0.0018162	0.047391	0.00246507	UKBB_IX_CIRCULATORY	Diseases of the circulatory system	-5.53688	3.07916e-08
0.0622685	0.00224645	0.0831825	0.00307357	UKBB_1458	Cereal intake	-5.49353	3.93974e-08
0.00731951	0.00486845	0.0511488	0.00652347	UKBB_22615_2	Workplace had a lot of diesel exhaust: Often	-5.38452	7.26372e-08
0.0632753	0.00418698	0.0304699	0.00448402	UKBB_20523	Physical violence by partner or ex-partner as an adult	5.34733	8.92612e-08
0.0258599	0.00198809	0.04376	0.0026936	UKBB_20003_1140868226	Treatment/medication code: aspirin	-5.34677	8.95376e-08
0.0373649	0.00628873	0.0849587	0.00674993	UKBB_22610_1	Workplace full of chemical or other fumes: Sometimes	-5.15895	2.48342e-07
0.0272518	0.00319181	0.0496965	0.00305132	UKBB_2654_4	Non-butter spread type details: Soft (tub) margarine	-5.08295	3.71616e-07
0.0271403	0.00176929	0.0140961	0.00187672	UKBB_6160_4	Leisure/social activities: Adult education class	5.0574	4.25017e-07
0.0344381	0.00315168	0.0607678	0.0041875	UKBB_20530	Witnessed sudden violent death	-5.02378	5.0665e-07
0.0569982	0.00265597	0.0397059	0.00220518	UKBB_1428_1	Spread type: Butter/spreadable butter	5.0092	5.4657e-07
0.0484624	0.00231608	0.0337878	0.00182956	UKBB_1359	Poultry intake	4.97188	6.63074e-07
0.0245959	0.00210717	0.0112128	0.0017358	UKBB_N39	Diagnoses - main ICD10: N39 Other disorders of urinary system	4.90212	9.48078e-07
0.0113364	0.00189958	0.024936	0.00207257	UKBB_20003_1140874744	Treatment/medication code: gliclazide	-4.83732	1.316e-06
0.0450055	0.00217063	0.0303252	0.00223399	UKBB_1428_3	Spread type: Other type of spread/margarine	4.71299	2.44104e-06
0.00980908	0.00169597	0.0474207	0.00780446	UKBB_20003_1140875408	Treatment/medication code: allopurinol	-4.70933	2.48533e-06
0.300136	0.0267771	0.106239	0.0316976	UKBB_6158_4	Why reduced smoking: Financial reasons	4.67289	2.96995e-06
0.00605141	0.00166178	0.0184207	0.00209134	UKBB_K42	Diagnoses - main ICD10: K42 Umbilical hernia	-4.63065	3.64513e-06
0.0583946	0.00220012	0.0772424	0.00345875	UKBB_1568	Average weekly red wine intake	-4.59792	4.26723e-06
0.021238	0.00572811	0.0623315	0.00687406	UKBB_22609_0	Workplace very dusty: Rarely/never	-4.59256	4.37834e-06
0.0792283	0.00236147	0.104622	0.00510997	UKBB_1757	Facial ageing	-4.51104	6.45099e-06
0.0882885	0.0105995	0.168111	0.0142064	UKBB_5109_irnt	6mm asymmetry angle (right)	-4.50339	6.68788e-06
0.0447566	0.00791253	0.096731	0.00877149	UKBB_5163_irnt	3mm regularity index (left)	-4.39977	1.08367e-05
0.033607	0.00191028	0.0213394	0.00204281	UKBB_1428_0	Spread type: Never/rarely use spread	4.38624	1.15326e-05
0.0656007	0.0168708	0.18959	0.0228273	UKBB_4440	Average monthly spirits intake	-4.36812	1.25321e-05
0.0724412	0.00321707	0.0912904	0.00295235	UKBB_1050	Time spend outdoors in summer	-4.31682	1.58296e-05
0.0185249	0.00483381	0.0581947	0.00793482	UKBB_22610_0	Workplace full of chemical or other fumes: Rarely/never	-4.26959	1.95834e-05
0.00724098	0.0045516	0.0348114	0.00473869	UKBB_4849_1	Hearing test done: Yes	-4.19605	2.71608e-05
0.0834475	0.0104467	0.148971	0.0116667	UKBB_5161_irnt	6mm regularity index (right)	-4.18402	2.86395e-05
0.0283541	0.00238503	0.0439199	0.00286737	UKBB_1130	Hands-free device/speakerphone use with mobile phone in last 3 month	-4.17354	2.99906e-05
0.00412372	0.00124316	0.0139298	0.00205732	UKBB_20002_1505	Non-cancer illness code, self-reported: haemorrhoids / piles	-4.07951	4.51312e-05
0.0338611	0.00252094	0.0203737	0.00214886	UKBB_2277	Frequency of solarium/sunlamp use	4.07162	4.66868e-05
0.0377589	0.00500337	0.0704395	0.00638695	UKBB_22608_2	Workplace very hot: Often	-4.028	5.62542e-05
0.0318391	0.00234765	0.0186167	0.00236772	UKBB_G56	Diagnoses - main ICD10: G56 Mononeuropathies of upper limb	3.96557	7.32212e-05
0.0438753	0.00246934	0.0585792	0.00277609	UKBB_6138_3	Qualifications: O levels/GCSEs or equivalent	-3.95753	7.57284e-05
0.0615768	0.00268464	0.0477418	0.0022921	UKBB_136	Number of operations, self-reported	3.91925	8.88263e-05
0.0637415	0.00635222	0.0983211	0.00616733	UKBB_22606_2	Workplace very noisy: Often	-3.90571	9.39509e-05
0.130136	0.00424158	0.106244	0.00444621	UKBB_845	Age completed full time education	3.88818	0.000100998
0.000933644	0.00144609	0.00977393	0.00182062	UKBB_K11_GIBLEEDING	GI-bleeding	-3.80219	0.000143423
0.0841373	0.00275136	0.0691407	0.00283107	UKBB_30510_irnt	Creatinine (enzymatic) in urine	3.79874	0.000145434
0.0543393	0.00206004	0.042075	0.00249673	UKBB_1369	Beef intake	3.78894	0.000151288
0.0949418	0.00279975	0.0790819	0.00314386	UKBB_1518	Hot drink temperature	3.76737	0.000164977
0.0734578	0.0044685	0.0967915	0.00440333	UKBB_4526	Happiness	-3.71941	0.000199685
0.0376557	0.00423676	0.0599556	0.00431453	UKBB_20019_irnt	Speech-reception-threshold (SRT) estimate (left)	-3.6878	0.0002262
0.178121	0.0312411	0.334104	0.0292674	UKBB_5855_3	Which eye(s) affected by astigmatism: Both eyes	-3.64371	0.000268736
0.0677547	0.00522183	0.0992239	0.00688877	UKBB_22607_1	Workplace very cold: Sometimes	-3.64048	0.000272128
0.0963209	0.00683634	0.0626423	0.00623696	UKBB_4968	FI4 : positional arithmetic	3.63939	0.000273283
0.05077	0.00632423	0.0876059	0.00792686	UKBB_22609_2	Workplace very dusty: Often	-3.63254	0.000280646
0.0463833	0.00262389	0.0338427	0.00225312	UKBB_20003_1141194794	Treatment/medication code: bendroflumethiazide	3.626	0.000287849
0.0258263	0.00186681	0.0160641	0.00196531	UKBB_1418_2	Milk type used: Semi-skimmed	3.60148	0.000316405
0.010141	0.00450851	0.0337888	0.0048322	UKBB_6140_2	Heating type(s) in home: Electric storage heaters	-3.5782	0.000345969
0.0307626	0.00183218	0.0411434	0.00225038	UKBB_6164_3	Types of physical activity in last 4 weeks: Strenuous sports	-3.57721	0.000347282
0.0634274	0.00803827	0.110902	0.0108104	UKBB_6038_irnt	Number of trend entries	-3.5241	0.00042493
0.00537425	0.0014339	0.013921	0.00200559	UKBB_1418_5	Milk type used: Other type of milk	-3.4666	0.000527084
0.0611902	0.00225587	0.0500385	0.00233911	UKBB_6160_3	Leisure/social activities: Religious group	3.43163	0.000599958
0.0442344	0.00217695	0.0556918	0.00254599	UKBB_884	Number of days/week of moderate physical activity 10+ minutes	-3.42033	0.000625448
0.0311127	0.00242451	0.0197097	0.00230652	UKBB_G6_CARPTU	Carpal tunnel syndrome	3.40755	0.000655481
0.0303221	0.00179464	0.0213558	0.00197168	UKBB_G6_NERPLEX	Nerve, nerve root and plexus disorders	3.36306	0.000770843
0.0414166	0.00329632	0.056774	0.00316165	UKBB_1578	Average weekly champagne plus white wine intake	-3.36233	0.000772872
0.00840126	0.00155697	0.0165589	0.00186656	UKBB_K11_OESULC	Ulcer of oesophagus	-3.35612	0.000790435
0.054661	0.00468159	0.0757174	0.0041927	UKBB_4196_irnt	Pulse wave peak to peak time	-3.35049	0.000806696
0.0349916	0.00308892	0.0497668	0.00316952	UKBB_6143_1	Transport type for commuting to job workplace: Car/motor vehicle	-3.33847	0.00084241
0.0649348	0.00265314	0.0800256	0.00366013	UKBB_1940	Irritability	-3.33823	0.000843128
0.0898657	0.0182056	0.0135289	0.0141264	UKBB_5540_0	Surgery/amputation of toe or leg: No	3.31274	0.000923877
0.0431116	0.00709774	0.0848582	0.0104183	UKBB_100590	Red wine intake	-3.31157	0.000927753
0.00698369	0.00181883	0.016813	0.00235945	UKBB_K63	Diagnoses - main ICD10: K63 Other diseases of intestine	-3.29942	0.000968863
0.0158397	0.00170501	0.0253787	0.00234018	UKBB_398	Number of correct matches in round	-3.29449	0.000986018
0.138129	0.00633427	0.108762	0.0062817	UKBB_5012	FI8 : chained arithmetic	3.29197	0.00099487
0.0310829	0.00174103	0.0218766	0.00219631	UKBB_1538_2	Major dietary changes in the last 5 years: Yes, because of other reasons	3.28484	0.00102039
0.0739737	0.0042513	0.0491312	0.00625518	UKBB_20521	Belittlement by partner or ex-partner as an adult	3.28469	0.00102094
0.0785404	0.00735631	0.0404091	0.00912854	UKBB_100019_irnt	Carotene	3.25249	0.00114397
0.0325039	0.00236775	0.0220139	0.00219792	UKBB_1418_3	Milk type used: Skimmed	3.24703	0.00116615
0.00865799	0.00167633	0.0172206	0.00205928	UKBB_20003_1140888560	Treatment/medication code: perindopril	-3.22472	0.00126098
0.0427407	0.00680472	0.0770871	0.00822424	UKBB_22612_1	Worked with materials containing asbestos: Sometimes	-3.21766	0.00129242
0.012027	0.00196665	0.0213159	0.00211949	UKBB_M13_MENISCUSDERANGEMENTS	Meniscus derangement	-3.21262	0.00131529
0.0100298	0.00189415	0.0190237	0.00208182	UKBB_20003_1140879778	Treatment/medication code: doxazosin	-3.19549	0.00139596
0.0335763	0.00558465	0.0901762	0.01681	UKBB_1747_5	Hair colour (natural, before greying): Black	-3.19531	0.00139681
0.169909	0.00453342	0.19292	0.00566385	UKBB_2139_irnt	Age first had sexual intercourse	-3.17185	0.00151471
0.0579991	0.00931519	0.0180222	0.00859647	UKBB_6072_1	OCT measured (left): Measurable	3.15383	0.00161141
0.180671	0.0169258	0.112988	0.0132403	UKBB_22644_irnt	Consecutive night shifts during mixed shift periods	3.14964	0.00163471
0.00751286	0.00436494	0.0285518	0.00515372	UKBB_4849_0	Hearing test done: No, I am unable to do this	-3.11513	0.00183866
0.032562	0.00184898	0.0243861	0.00187126	UKBB_6149_3	Mouth/teeth dental problems: Bleeding gums	3.10794	0.00188399
0.103894	0.00840945	0.149407	0.0120105	UKBB_5984_irnt	ECG, load	-3.10414	0.00190833
0.00447341	0.00144123	0	0	UKBB_20003_1140872072	Treatment/medication code: tegretol 100mg tablet	3.10389	0.00190994
0.0366517	0.00382647	0.0535299	0.00387644	UKBB_6143_3	Transport type for commuting to job workplace: Public transport	-3.09869	0.00194377
0.0889297	0.0149692	0.174779	0.023481	UKBB_4418	Average monthly champagne plus white wine intake	-3.08293	0.00204974
0.311583	0.0107953	0.367584	0.0146707	UKBB_23130_irnt	Trunk predicted mass	-3.07452	0.0021084
0.05611	0.00550085	0.080028	0.00559246	UKBB_20505	Recent easy annoyance or irritability	-3.04905	0.0022957
0.0304282	0.00207246	0.0398956	0.00231791	UKBB_6162_4	Types of transport used (excluding work): Cycle	-3.04486	0.00232785
0.00500777	0.00115917	0.0134502	0.00251984	UKBB_R33	Diagnoses - main ICD10: R33 Retention of urine	-3.04378	0.00233627
0.0184435	0.00207537	0.0284937	0.0025697	UKBB_24004_irnt	Nitrogen oxides air pollution; 2010	-3.04264	0.00234512
0.0655042	0.00949406	0.111635	0.0118498	UKBB_20494	Felt irritable or had angry outbursts in past month	-3.03808	0.00238089
0.0716454	0.0146253	0.130154	0.012587	UKBB_22650_9	Night shifts worked: This type of shift pattern was not worked during job	-3.03215	0.00242818
0.0612334	0.0104467	0.0186826	0.00944535	UKBB_6070_1	OCT measured (right): Measurable	3.0213	0.00251691
0.0794878	0.00331901	0.0664414	0.00279201	UKBB_1210	Snoring	3.00803	0.00262947
0.0442445	0.00221976	0.035907	0.00166497	UKBB_2296	Falls in the last year	3.00474	0.00265808
0.0586599	0.0084474	0.0304257	0.00411606	UKBB_6157_4	Why stopped smoking: Financial reasons	3.00466	0.00265881
0.051363	0.0038283	0.0772235	0.00771448	UKBB_22607_0	Workplace very cold: Rarely/never	-3.00279	0.00267513
0.0926689	0.00581694	0.0542047	0.0114137	UKBB_100460	Added milk to standard tea	3.00254	0.00267735
0.00309878	0.00170708	0.0105562	0.00181427	UKBB_M13_BONEDISNAS	Other specified/unspecified disorders of bone/cartilage	-2.99361	0.00275702
0.00983389	0.00190509	0.0179416	0.00192754	UKBB_J33	Diagnoses - main ICD10: J33 Nasal polyp	-2.99163	0.00277496
0.00472587	0.00147263	0.0118415	0.00186826	UKBB_20003_1140929012	Treatment/medication code: pantoprazole	-2.99115	0.00277926
0.0084872	0.00146324	0.0159703	0.0020338	UKBB_G6_EPIPAROX	Episodal and paroxysmal disorders	-2.98669	0.00282018
0.0264345	0.00219051	0.0364079	0.00252473	UKBB_20003_1140879802	Treatment/medication code: amlodipine	-2.98379	0.00284703
0.0449322	0.00209445	0.0546273	0.0024872	UKBB_904	Number of days/week of vigorous physical activity 10+ minutes	-2.98165	0.00286701
0.0100502	0.00137058	0.0176255	0.00214029	UKBB_K22	Diagnoses - main ICD10: K22 Other diseases of oesophagus	-2.9806	0.0028768
0.0510274	0.00508534	0.0745849	0.00605688	UKBB_6157_100	Why stopped smoking: None of the above	-2.9787	0.00289471
0.165555	0.022662	0.080275	0.0175733	UKBB_22630_1	Day shifts worked: Shift pattern was worked for whole of job	2.97378	0.00294157
0.0242921	0.00238022	0.0145962	0.00223448	UKBB_2345	Ever had bowel cancer screening	2.9699	0.00297898
0.0632544	0.030149	0.185442	0.0280171	UKBB_5832_2	Which eye(s) affected by hypermetropia (long sight): Left eye	-2.96879	0.00298972
0.00697739	0.00224233	0.0154139	0.00176582	UKBB_1747_6	Hair colour (natural, before greying): Other	-2.95586	0.00311801
0.0398044	0.00251047	0.0506377	0.0026757	UKBB_894	Duration of moderate activity	-2.95261	0.00315096
0.00335801	0.00147688	0.00994978	0.00170612	UKBB_20003_1141153026	Treatment/medication code: lercanidipine	-2.92118	0.00348708
0.0182344	0.00178153	0.0100766	0.00215108	UKBB_6151_5	Fractured bone site(s): Wrist	2.92077	0.00349165
0.0672812	0.00840817	0.0318555	0.00874659	UKBB_5159_irnt	3mm asymmetry index (right)	2.91988	0.0035017
0.0511728	0.00272029	0.0407126	0.0023496	UKBB_1031	Frequency of friend/family visits	2.91002	0.00361402
0.0143664	0.00341292	0.0320619	0.00503947	UKBB_20463	Ever heard an un-real voice	-2.90739	0.00364462
0.00972268	0.00174877	0.0174469	0.00200519	UKBB_SLEEP	Sleep disorders (combined)	-2.90315	0.00369434
0.0131288	0.00177256	0.00602237	0.00168872	UKBB_6142_3	Current employment status: Looking after home and/or family	2.90271	0.00369944
0.0405198	0.00794315	0.0762491	0.00942631	UKBB_100710	Beer/cider intake	-2.89851	0.0037494
0.0619551	0.00419088	0.0819444	0.0054783	UKBB_20517	Trouble falling or staying asleep, or sleeping too much	-2.89807	0.00375469
0.00526273	0.00157234	0.0122803	0.00184533	UKBB_20003_1140888538	Treatment/medication code: zinc product	-2.89461	0.00379626
0.071726	0.00905024	0.0330854	0.0098859	UKBB_100920_2102	Type milk consumed: semiskimmed	2.883	0.00393904
0.0831165	0.0174731	0.151968	0.0164124	UKBB_5610_3	Which eye(s) affected by presbyopia: Both eyes	-2.87212	0.00407727
0.0425455	0.00521729	0.0646244	0.00564664	UKBB_22606_1	Workplace very noisy: Sometimes	-2.87188	0.0040804
0.0254566	0.00709229	0.0541559	0.00708493	UKBB_5306	6mm index of best keratometry results (left)	-2.86282	0.00419886
0.0445911	0.00229332	0.0353455	0.00228372	UKBB_1389	Pork intake	2.85672	0.0042805
0.0607852	0.00215619	0.0518196	0.00228979	UKBB_2492	Taking other prescription medications	2.85055	0.00436434
0.0096033	0.0018055	0.0172075	0.00197094	UKBB_G47	Diagnoses - main ICD10: G47 Sleep disorders	-2.84491	0.0044424
0.0565143	0.00263636	0.0462322	0.00247578	UKBB_1379	Lamb/mutton intake	2.84303	0.00446871
0.00125238	0.00219755	0.00944782	0.00186624	UKBB_20003_1140867878	Treatment/medication code: sertraline	-2.84261	0.00447459
0.00553062	0.00160818	0.0124024	0.00180692	UKBB_20003_1140860834	Treatment/medication code: glyceryl trinitrate	-2.84085	0.00449937
0.0568728	0.0022331	0.0475765	0.0024047	UKBB_2010	Suffer from 'nerves'	2.8328	0.00461424
0.010043	0.00152457	0.00335758	0.0018066	UKBB_M15	Diagnoses - main ICD10: M15 Polyarthrosis	2.8281	0.00468245
0.126033	0.00820614	0.092004	0.0088036	UKBB_5119_irnt	3mm cylindrical power (left)	2.82746	0.00469182
0.0232806	0.00967411	0.0627148	0.0101057	UKBB_20079_1	Day-of-week questionnaire completion requested: Monday	-2.81879	0.00482045
0.0331486	0.00319647	0.0473314	0.00398702	UKBB_1011	Frequency of light DIY in last 4 weeks	-2.77541	0.0055132
0.0790905	0.00327503	0.0665742	0.00313966	UKBB_1528	Water intake	2.7588	0.00580148
0.0298879	0.00676913	0.0690419	0.0125015	UKBB_100190	Orange juice intake	-2.75413	0.00588488
0.0157226	0.00190395	0.00848743	0.0018129	UKBB_S52	Diagnoses - main ICD10: S52 Fracture of forearm	2.75208	0.00592181
0.0366097	0.0020432	0.0284961	0.00212868	UKBB_6155_7	Vitamin and mineral supplements: Multivitamins +/- minerals	2.74984	0.00596252
0.30281	0.0348809	0.177184	0.0295916	UKBB_6158_3	Why reduced smoking: Health precaution	2.74641	0.00602507
0.00899497	0.00180079	0.00177495	0.00191647	UKBB_20003_1140916682	Treatment/medication code: evening primrose oil	2.74549	0.0060421
0.0593352	0.0124978	0.121856	0.0191422	UKBB_6156_15	Manic/hyper symptoms: All of the above	-2.73483	0.0062412
0.00958952	0.00197097	0.0169327	0.00182342	UKBB_20003_1141146198	Treatment/medication code: xalatan 0.005% eye drops	-2.73483	0.00624126
0.0338969	0.00271589	0.0449606	0.00302353	UKBB_1279	Exposure to tobacco smoke outside home	-2.72223	0.00648431
0.0528793	0.00237635	0.0433684	0.00256792	UKBB_1289	Cooked vegetable intake	2.71839	0.00656005
0.00658459	0.00152561	0.0134488	0.00202189	UKBB_20003_1140909786	Treatment/medication code: beclometasone	-2.71002	0.00672784
0.0175403	0.00200523	0.0261151	0.00245961	UKBB_20003_1141146234	Treatment/medication code: atorvastatin	-2.70206	0.00689123
0.0405467	0.00823406	0.0740453	0.00931316	UKBB_102360	Sweet biscuits intake	-2.69472	0.00704475
0.0232815	0.00471144	0.0526707	0.00983898	UKBB_102330	Sweets intake	-2.69406	0.00705867
0.0434741	0.00627398	0.06763	0.00640763	UKBB_22609_1	Workplace very dusty: Sometimes	-2.69365	0.00706748
0.0183802	0.00204766	0.0258836	0.0018956	UKBB_20152	Reproduciblity of spirometry measurement using ERS/ATS criteria	-2.68902	0.00716613
0.0240255	0.00198735	0.015631	0.00240809	UKBB_1140	Difference in mobile phone use compared to two years previously	2.68859	0.00717534
0.0428699	0.00163102	0.0351964	0.00234313	UKBB_XVIII_MISCFINDINGS	Symptoms, signs and abnormal clinical and laboratory findings, not elsewhere classified	2.6878	0.00719248
0.0325355	0.00517733	0.0106524	0.0063226	UKBB_5221	Index of best refractometry result (right)	2.67785	0.00740971
0.00864117	0.0015226	0.015451	0.00203879	UKBB_20003_1140888646	Treatment/medication code: felodipine	-2.67619	0.0074465
0.030736	0.00254319	0.0221308	0.00197104	UKBB_2463	Fractured/broken bones in last 5 years	2.67443	0.00748557
0.0581882	0.0100619	0.100226	0.0121138	UKBB_100170	Fizzy drink intake	-2.66945	0.00759757
0.02061	0.00197224	0.0282726	0.00208658	UKBB_24003_irnt	Nitrogen dioxide air pollution; 2010	-2.66884	0.00761147
0.0198995	0.00183661	0.0135582	0.00150804	UKBB_20003_1140923346	Treatment/medication code: co-codamol	2.66844	0.00762054
0.0294977	0.0017012	0.0227771	0.00186068	UKBB_20003_1140865634	Treatment/medication code: omeprazole	2.66571	0.0076825
0.015627	0.00212819	0.0241241	0.00238764	UKBB_I20	Diagnoses - main ICD10: I20 Angina pectoris	-2.65665	0.00789214
0.0161042	0.00572912	0.0380713	0.0059842	UKBB_22615_0	Workplace had a lot of diesel exhaust: Rarely/never	-2.65157	0.00801176
0.0036694	0.00156969	0.0105808	0.00208552	UKBB_20003_1140863152	Treatment/medication code: diazepam	-2.64782	0.00810126
0.0446682	0.00572654	0.0708156	0.00805124	UKBB_5086_irnt	Cylindrical power (left)	-2.64648	0.00813345
0.0110795	0.00152465	0.00492649	0.0017555	UKBB_24011_irnt	Traffic intensity on the nearest major road	2.6463	0.00813788
0.0520221	0.00931966	0.0888762	0.0103795	UKBB_104900	Time spent doing vigorous physical activity	-2.64195	0.00824297
0.0255022	0.00743417	0.0611273	0.0112692	UKBB_20084_468	Vitamin and/or mineral supplement use: Multivitamin	-2.63882	0.00831963
0.0921147	0.00349588	0.105308	0.00364231	UKBB_400_irnt	Time to complete round	-2.61329	0.00896762
0.0346899	0.00215033	0.0266767	0.00218957	UKBB_I9_DISVEINLYMPH	Diseases of veins, lymphatic vessels and lymph nodes, not elsewhere classified	2.61111	0.00902499
0.0303187	0.00710129	0.0524519	0.00465228	UKBB_2877_1	Type of tobacco previously smoked: Manufactured cigarettes	-2.60711	0.00913094
0.131543	0.0177282	0.0749561	0.0126062	UKBB_991	Frequency of strenuous sports in last 4 weeks	2.6013	0.009287
0.017749	0.00167796	0.0241838	0.00183663	UKBB_6138_5	Qualifications: NVQ or HND or HNC or equivalent	-2.5866	0.00969278
0.0195063	0.001935	0.0118911	0.00221906	UKBB_2453	Cancer diagnosed by doctor	2.5865	0.00969567
0.0521779	0.00317601	0.0418349	0.00245215	UKBB_1598	Average weekly spirits intake	2.57772	0.00994557
0.0462811	0.00221505	0.0382081	0.00224675	UKBB_943	Frequency of stair climbing in last 4 weeks	2.55876	0.0105045
0.0376488	0.0017333	0.0306759	0.00210592	UKBB_1339	Non-oily fish intake	2.55651	0.0105728
0.00691838	0.00141118	0.0137569	0.00229342	UKBB_20003_1140910766	Treatment/medication code: nicorandil	-2.53956	0.0110991
0.00256369	0.00159784	0.00931689	0.00214301	UKBB_H7_RETINALBREAK	Retinal breaks without detachment	-2.52634	0.0115259
0.053447	0.0103731	0.0961965	0.0133874	UKBB_100004_irnt	Fat	-2.5242	0.0115961
0.0129017	0.00198944	0.00595162	0.00191906	UKBB_20003_1140866122	Treatment/medication code: bendrofluazide	2.51434	0.0119256
0.0188465	0.00194397	0.0255581	0.00182998	UKBB_24006_irnt	Particulate matter air pollution (pm2.5); 2010	-2.51389	0.0119409
0.0826563	0.00571158	0.0644354	0.00446745	UKBB_4717	Shortness of breath walking on level ground	2.51281	0.0119774
0.00963831	0.00185363	0.0164902	0.00201996	UKBB_6146_1	Attendance/disability/mobility allowance: Attendance allowance	-2.49925	0.0124457
0.0515194	0.00563633	0.0868143	0.0129535	UKBB_20442	Lifetime number of depressed periods	-2.49846	0.0124733
0.0943857	0.00331331	0.0827354	0.00330577	UKBB_20160	Ever smoked	2.48916	0.0128045
0.0397414	0.00448397	0.0579339	0.00578363	UKBB_5181	Ever had eye surgery	-2.48592	0.0129216
0.0423289	0.0019609	0.0348374	0.00228907	UKBB_6155_100	Vitamin and mineral supplements: None of the above	2.48546	0.0129385
0.0359944	0.00609191	0.0557501	0.00510957	UKBB_4230_irnt	Signal-to-noise-ratio (SNR) of triplet (left)	-2.48467	0.0129672
0.0114644	0.00163237	0.00510104	0.00197893	UKBB_20003_1141164828	Treatment/medication code: adcal-d3 1.5g/10micrograms chewable tablet	2.48054	0.0131183
0.0738821	0.00710191	0.110266	0.0128383	UKBB_100002_irnt	Energy	-2.47986	0.0131435
0.0737845	0.0125932	0.125041	0.0165535	UKBB_20007_irnt	Interpolated Age of participant when cancer first diagnosed	-2.46433	0.013727
0.0512546	0.00218098	0.0432456	0.00242056	UKBB_1538_0	Major dietary changes in the last 5 years: No	2.45813	0.0139662
0.029404	0.00453907	0.0486202	0.0063661	UKBB_22612_0	Worked with materials containing asbestos: Rarely/never	-2.45776	0.0139807
0.0592827	0.00217632	0.0687419	0.00318667	UKBB_399_irnt	Number of incorrect matches in round	-2.45124	0.0142366
0.0294808	0.00165321	0.0369484	0.0025596	UKBB_6142_4	Current employment status: Unable to work because of sickness or disability	-2.45074	0.0142564
0.0299046	0.00885023	0.0630871	0.0102881	UKBB_102440	Unsalted nuts intake	-2.44511	0.0144806
0.00688128	0.00141	0.0125406	0.00185164	UKBB_20003_1141146188	Treatment/medication code: latanoprost	-2.43162	0.0150315
0.0745194	0.00293983	0.0643328	0.00300623	UKBB_2080	Frequency of tiredness / lethargy in last 2 weeks	2.42265	0.0154079
0.0358034	0.00295009	0.0470132	0.00360349	UKBB_6143_4	Transport type for commuting to job workplace: Cycle	-2.40706	0.0160817
0.0629042	0.0168055	0.114911	0.0136313	UKBB_6156_14	Manic/hyper symptoms: I was more creative or had more ideas than usual	-2.40341	0.0162431
0.0801536	0.00277164	0.0700634	0.00315979	UKBB_1319	Dried fruit intake	2.40064	0.0163664
0.0358681	0.00216308	0.028975	0.00189265	UKBB_I83	Diagnoses - main ICD10: I83 Varicose veins of lower extremities	2.39829	0.0164719
0.01707	0.00218198	0.0100593	0.00196962	UKBB_M13_ARTHROSIS_OTH	Other arthrosis	2.38504	0.0170771
0.00514267	0.00152001	0.0111188	0.00199985	UKBB_24009	Traffic intensity on the nearest road	-2.37907	0.0173562
0.390489	0.016229	0.34009	0.0136393	UKBB_5084_irnt	Spherical power (right)	2.37737	0.0174364
0.0160951	0.00160767	0.0230406	0.00247271	UKBB_670_1	Type of accommodation lived in: A house or bungalow	-2.3549	0.0185276
0.0593005	0.0125492	0.110132	0.0175897	UKBB_3005	Fracture resulting from simple fall	-2.3525	0.0186475
0.0130995	0.00209505	0.00624671	0.00202554	UKBB_K90	Diagnoses - main ICD10: K90 Intestinal malabsorption	2.35159	0.0186934
0.0266688	0.00711031	0.0478513	0.00557305	UKBB_22604_1	Work hours - lumped category: 15 to less-than-20 hours	-2.34472	0.0190412
0.188309	0.0142062	0.143444	0.0129359	UKBB_5158_irnt	6mm asymmetry index (right)	2.33508	0.0195394
0.00793814	0.00181866	0.0145601	0.00218213	UKBB_VIII_EAR_MASTOID	Diseases of the ear and mastoid process	-2.33117	0.0197446
0.0540658	0.00982753	0.0201394	0.0107521	UKBB_6072_6	OCT measured (left): Not performed - equipment failure	2.32904	0.019857
0.010571	0.00156855	0.0049857	0.00182074	UKBB_CHRONNAS	Chron's disease NAS	2.32408	0.0201211
0.0575641	0.0101396	0.0895602	0.00931519	UKBB_100012_irnt	Vitamin B6	-2.32378	0.0201371
0.0128617	0.00157897	0.00718644	0.00187474	UKBB_M13_HALLUXRIGIDUS	Hallux rigidus	2.3154	0.0205912
0.0082347	0.00125873	0.013041	0.00165553	UKBB_6142_5	Current employment status: Unemployed	-2.31106	0.0208294
0.0049097	0.00174808	0.0109423	0.00193934	UKBB_24010_irnt	Inverse distance to the nearest road	-2.31055	0.0208579
0.107912	0.00949227	0.147527	0.0144322	UKBB_6032_irnt	Maximum workload during fitness test	-2.29329	0.0218315
0.00536744	0.00172585	0.0114277	0.00201855	UKBB_K14	Diagnoses - main ICD10: K14 Diseases of tongue	-2.28192	0.0224942
0.035505	0.00701335	0.0612347	0.00885885	UKBB_22610_2	Workplace full of chemical or other fumes: Often	-2.27717	0.022776
0.0335852	0.00203159	0.0262418	0.00252694	UKBB_XIV_GENITOURINARY	Diseases of the genitourinary system	2.26484	0.0235225
0.0212559	0.00211305	0.0283589	0.00233584	UKBB_20003_1140866738	Treatment/medication code: atenolol	-2.25507	0.0241291
0.0177383	0.00187126	0.0242488	0.00222255	UKBB_1418_1	Milk type used: Full cream	-2.24083	0.0250371
0.0565112	0.00604422	0.0383741	0.00539712	UKBB_20531	Victim of sexual assault	2.23827	0.0252033
0.0649071	0.00244261	0.0741138	0.00331597	UKBB_1448_1	Bread type: White	-2.23545	0.025388
0.0193722	0.00893149	0.0486361	0.00957826	UKBB_102830	Soft cheese intake	-2.23451	0.0254498
0.0289503	0.0149887	0.0765903	0.0152846	UKBB_20090_352	Type of fat/oil used in cooking: Cooking fat unknown	-2.22538	0.0260555
0.0412121	0.00719849	0.0702545	0.0108982	UKBB_104020	Fried potatoes intake	-2.22361	0.0261747
0.0475283	0.00642503	0.0703907	0.00803706	UKBB_22608_0	Workplace very hot: Rarely/never	-2.2219	0.0262902
0.1661	0.00932243	0.1375	0.00894124	UKBB_1687	Comparative body size at age 10	2.21407	0.0268242
0.011472	0.00201881	0.00551503	0.00179074	UKBB_20003_1141177526	Treatment/medication code: esomeprazole	2.20744	0.0272831
0.140734	0.0281327	0.241247	0.0360292	UKBB_103120	Fat removed from meat	-2.19886	0.027888
0.0370923	0.00181857	0.0441578	0.00265565	UKBB_189_irnt	Townsend deprivation index at recruitment	-2.19519	0.02815
0.0280296	0.00352805	0.0400847	0.00423311	UKBB_3647	Duration of other exercises	-2.18762	0.0286971
0.0514437	0.00280619	0.0591814	0.00217749	UKBB_2247_1	Hearing difficulty/problems: Yes	-2.17847	0.029371
0.00638519	0.00150202	0.0123662	0.00229843	UKBB_20002_1278	Non-cancer illness code, self-reported: cataract	-2.17831	0.0293829
0.0488917	0.00325635	0.0586423	0.00307698	UKBB_110001	Invitation to complete online 24-hour recall dietary questionnaire, acceptance	-2.1764	0.029525
0.0602581	0.0046907	0.07494	0.0048561	UKBB_4653	Ever highly irritable/argumentative for 2 days	-2.17457	0.0296622
0.0311434	0.0055554	0.0515826	0.0076334	UKBB_22611_1	Workplace had a lot of cigarette smoke from other people smoking: Sometimes	-2.16495	0.0303915
0.369519	0.0489843	0.218629	0.0495877	UKBB_5324_4	Ever had cataract surgery: Both eyes	2.16478	0.0304046
0.0420058	0.00413911	0.0277395	0.00513851	UKBB_20524	Sexual interference by partner or ex-partner without consent as an adult	2.16213	0.0306081
0.00780249	0.00193563	0.0139996	0.00212289	UKBB_G6_SLEEPAPNO	Sleep apnoea	-2.15712	0.0309961
0.0751831	0.00826719	0.0459657	0.0107529	UKBB_20086_11	Type of special diet followed: Vegetarian	2.15411	0.0312319
0.0515353	0.00276198	0.0590786	0.00216595	UKBB_2247_0	Hearing difficulty/problems: No	-2.14911	0.0316254
0.100939	0.00488407	0.0820069	0.00733775	UKBB_20479	Ever thought that life not worth living	2.14785	0.0317256
0.002737	0.00164908	0.00776725	0.00166788	UKBB_20002_1413	Non-cancer illness code, self-reported: nasal/sinus disorder	-2.14465	0.0319807
0.181881	0.0249529	0.274662	0.0357148	UKBB_12338_irnt	P duration	-2.12956	0.0332082
0.0523081	0.00716242	0.071244	0.00529788	UKBB_22504	Bring up phlegm/sputum/mucus on most days	-2.12551	0.0335442
0.00511988	0.00214584	0.0116009	0.00216697	UKBB_S22	Diagnoses - main ICD10: S22 Fracture of rib(s), sternum and thoracic spine	-2.12518	0.0335712
0.00960192	0.00207566	0.0156707	0.00196178	UKBB_20002_1312	Non-cancer illness code, self-reported: prolapsed disc/slipped disc	-2.12489	0.0335959
0.135676	0.0111708	0.105434	0.00908937	UKBB_5116_irnt	3mm cylindrical power (right)	2.09997	0.0357312
0.0163952	0.00197175	0.0106322	0.00190894	UKBB_6147_4	Reason for glasses/contact lenses: For 'astigmatism'	2.09992	0.0357361
0.0102511	0.00146939	0.015694	0.00213531	UKBB_20002_1417	Non-cancer illness code, self-reported: nasal polyps	-2.09986	0.0357415
0.0222202	0.00216511	0.0288398	0.00230072	UKBB_24017_irnt	Nitrogen dioxide air pollution; 2006	-2.09529	0.0361454
0.0466976	0.00310558	0.0605472	0.00583663	UKBB_4803_11	Tinnitus: Yes, now most or all of the time	-2.0948	0.0361889
0.0204512	0.00183573	0.0260487	0.00194746	UKBB_6145_1	Illness, injury, bereavement, stress in last 2 years: Serious illness, injury or assault to yourself	-2.09152	0.0364818
0.0592336	0.0095688	0.0869989	0.00923958	UKBB_100003_irnt	Protein	-2.08737	0.0368545
0.0489358	0.00795954	0.0709968	0.00695482	UKBB_20086_13	Type of special diet followed: Other	-2.08714	0.0368754
0.0903047	0.00346765	0.080727	0.00300592	UKBB_1170	Getting up in morning	2.08703	0.0368851
0.0146661	0.00218347	0.00843537	0.00204281	UKBB_M19	Diagnoses - main ICD10: M19 Other arthrosis	2.08379	0.0371791
0.0615019	0.00223836	0.0694944	0.00311784	UKBB_2040	Risk taking	-2.08241	0.0373055
0.377306	0.0285929	0.301769	0.0224166	UKBB_4123_irnt	Heel quantitative ultrasound index (QUI), direct entry (right)	2.07905	0.0376128
0.00489584	0.00137915	0.0103749	0.00224937	UKBB_A41	Diagnoses - main ICD10: A41 Other septicaemia	-2.07659	0.0378396
0.102776	0.00999596	0.0724634	0.0106502	UKBB_104400	Fruit consumers	2.07531	0.0379574
0.00950732	0.00144475	0.00442514	0.00198167	UKBB_20002_1114	Non-cancer illness code, self-reported: bronchiectasis	2.07232	0.0382357
0.0339724	0.00175619	0.0401585	0.00241625	UKBB_1538_1	Major dietary changes in the last 5 years: Yes, because of illness	-2.07097	0.0383616
0.00481631	0.00125846	0.00992792	0.00212804	UKBB_R11	Diagnoses - main ICD10: R11 Nausea and vomiting	-2.06755	0.0386825
0.00457076	0.00129435	0.00948605	0.00199882	UKBB_20002_1502	Non-cancer illness code, self-reported: appendicitis	-2.06411	0.039007
0.0543217	0.00252535	0.0617219	0.00255964	UKBB_1448_3	Bread type: Wholemeal or wholegrain	-2.05808	0.0395828
0.00532261	0.00162138	0.0103659	0.00184709	UKBB_20003_1140888510	Treatment/medication code: verapamil	-2.05198	0.0401718
0.252826	0.00836188	0.279668	0.0100632	UKBB_23110_irnt	Impedance of arm (left)	-2.05149	0.0402197
0.0220736	0.00213429	0.0284228	0.00224138	UKBB_24016_irnt	Nitrogen dioxide air pollution; 2005	-2.05145	0.0402234
0.0653117	0.0165216	0.116551	0.0187782	UKBB_5529	Surgery on leg arteries (other than for varicose veins)	-2.04861	0.0405001
0.0786859	0.00271069	0.0717468	0.00203611	UKBB_1408	Cheese intake	2.0468	0.040678
0.0108937	0.00167336	0.00514673	0.00225678	UKBB_1448_4	Bread type: Other type of bread	2.04557	0.040799
0.022655	0.00215652	0.0291053	0.00231243	UKBB_24018_irnt	Nitrogen dioxide air pollution; 2007	-2.03997	0.0413531
0.0204816	0.00212219	0.0269832	0.00238764	UKBB_H7_LENS	Disorders of lens	-2.03528	0.0418227
0.0871835	0.00257099	0.0962234	0.00363165	UKBB_20023_irnt	Mean time to correctly identify matches	-2.03163	0.0421911
0.00693215	0.00187941	0.0125948	0.00206167	UKBB_S09	Diagnoses - main ICD10: S09 Other and unspecified injuries of head	-2.02981	0.0423758
0.0533418	0.00229612	0.0606017	0.00274383	UKBB_874_irnt	Duration of walks	-2.02913	0.0424455
0.0460281	0.00306136	0.056764	0.00434545	UKBB_1021	Duration of light DIY	-2.01971	0.0434134
0.0151906	0.00205019	0.0210738	0.00208007	UKBB_H26	Diagnoses - main ICD10: H26 Other cataract	-2.01435	0.0439732
0.00851047	0.00146477	0.00311954	0.00225484	UKBB_20002_1415	Non-cancer illness code, self-reported: ear/vestibular disorder	2.00492	0.0449711
0.0319464	0.00237734	0.0411639	0.00395385	UKBB_C3_OTHER_SKIN	Other malignant neoplasms of skin	-1.99793	0.0457243
0.135344	0.0136279	0.0875981	0.019637	UKBB_6156_12	Manic/hyper symptoms: I was more talkative than usual	1.99754	0.045766
0.0833154	0.00244535	0.0910796	0.00302565	UKBB_1980	Worrier / anxious feelings	-1.99581	0.045955
0.038723	0.00195493	0.0321548	0.0026511	UKBB_ICDMAIN_ANY_ENTRY	Any ICDMAIN event in hilmo or causes of death	1.99404	0.0461475
0.0321251	0.0068901	0.052842	0.0078135	UKBB_22614_1	Worked with pesticides: Sometimes	-1.98866	0.0467389
0.0762678	0.002138	0.0833536	0.00285346	UKBB_137	Number of treatments/medications taken	-1.98728	0.0468909
0.0732244	0.00426795	0.0584468	0.00609825	UKBB_20487	Felt hated by family member as a child	1.98533	0.0471074
0.0881342	0.00248539	0.0970329	0.00373314	UKBB_404_irnt	Duration to first press of snap-button in each round	-1.98419	0.0472347
0.171805	0.00381883	0.185044	0.00547395	UKBB_6138_1	Qualifications: College or University degree	-1.98365	0.0472952
0.0741372	0.0161201	0.123921	0.01945	UKBB_6156_11	Manic/hyper symptoms: I was more active than usual	-1.9707	0.0487584
0.0377048	0.00210666	0.0435909	0.00212735	UKBB_680_1	Own or rent accommodation lived in: Own outright (by you or someone in your household)	-1.96602	0.0492963
0.00935259	0.00140726	0.0144875	0.00220153	UKBB_L03	Diagnoses - main ICD10: L03 Cellulitis	-1.96522	0.0493887
0.0288066	0.00186852	0.0227395	0.00246227	UKBB_6138_4	Qualifications: CSEs or equivalent	1.96282	0.0496668
0.006949	0.00141389	0.0116277	0.00192258	UKBB_20003_1141152998	Treatment/medication code: irbesartan	-1.96048	0.0499398
0.00325377	0.00133396	0.00819856	0.00214335	UKBB_20003_1140861090	Treatment/medication code: adalat 5mg capsule	-1.95867	0.0501509
0.0102106	0.00145709	0.015021	0.00198359	UKBB_C3_COLON	Malignant neoplasm of colon	-1.95445	0.0506476
0.083835	0.0135268	0.119914	0.0125785	UKBB_5386	Number of unenthusiastic/disinterested episodes	-1.95326	0.0507888
0.00808945	0.00178573	0.0136834	0.00225195	UKBB_20003_1140884464	Treatment/medication code: dihydrocodeine	-1.94636	0.0516113
0.0202891	0.00205301	0.0144809	0.00216655	UKBB_1448_2	Bread type: Brown	1.94595	0.0516611
0.0712295	0.012172	0.106796	0.0137039	UKBB_5375_irnt	Longest period of unenthusiasm / disinterest	-1.94043	0.0523269
0.0790423	0.00547596	0.0449961	0.0167027	UKBB_20084_472	Vitamin and/or mineral supplement use: Fish oil	1.93693	0.0527538
0.0436905	0.00802335	0.0212525	0.0083732	UKBB_20079_6	Day-of-week questionnaire completion requested: Saturday	1.93485	0.0530092
0.0683928	0.00909141	0.0363519	0.0138487	UKBB_104240	Lettuce intake	1.93411	0.0530998
0.0154533	0.00183964	0.00961138	0.00239886	UKBB_20110_101	Illnesses of mother: None of the above (group 2)	1.93244	0.0533047
0.336191	0.0251492	0.273197	0.0207598	UKBB_4120_irnt	Heel broadband ultrasound attenuation (right)	1.93171	0.053395
0.00980578	0.00324531	0.0204898	0.00451661	UKBB_4849_12	Hearing test done: I can only hear on the left side	-1.92103	0.0547279
0.0543413	0.00922573	0.0255566	0.0118306	UKBB_6070_6	OCT measured (right): Not performed - equipment failure	1.91865	0.0550286
0.00465506	0.00150714	0.00955747	0.00206402	UKBB_41248_6005	Destinations on discharge from hospital (recoded): Transfer within NHS provider: Medical specialty	-1.91821	0.0550839
0.0113611	0.00181486	0.0172443	0.00247527	UKBB_I80	Diagnoses - main ICD10: I80 Phlebitis and thrombophlebitis	-1.91678	0.0552664
0.0131016	0.00169306	0.0179053	0.0018555	UKBB_403	Number of times snap-button pressed	-1.91243	0.055821
0.209796	0.041808	0.336425	0.0516098	UKBB_20503	Ever addicted to prescription or over-the-counter medication	-1.90651	0.0565834
0.00707603	0.00159882	0.0119612	0.00201019	UKBB_S62	Diagnoses - main ICD10: S62 Fracture at wrist and hand level	-1.90198	0.0571734
0.00575361	0.00169199	0.0107209	0.00200278	UKBB_M50	Diagnoses - main ICD10: M50 Cervical disk disorders	-1.8946	0.0581449
0.190547	0.0232697	0.268099	0.0336939	UKBB_5832_1	Which eye(s) affected by hypermetropia (long sight): Right eye	-1.89391	0.0582373
0.11453	0.00569721	0.09846	0.00630791	UKBB_4990	FI6 : conditional arithmetic	1.89066	0.0586697
0.0119983	0.00185799	0.0172163	0.0020648	UKBB_I9_UAP	Unstable angina pectoris	-1.87858	0.0603019
0.0827366	0.00804158	0.061787	0.00777848	UKBB_5117_irnt	6mm cylindrical power (right)	1.8725	0.0611376
0.292743	0.00959364	0.321047	0.0117435	UKBB_23126_irnt	Arm predicted mass (left)	-1.86652	0.061969
0.0788839	0.00317385	0.0714495	0.00241363	UKBB_1100	Drive faster than motorway speed limit	1.8645	0.0622521
0.0568813	0.00553569	0.0761676	0.00877702	UKBB_22608_1	Workplace very hot: Sometimes	-1.85859	0.0630855
0.118622	0.0142034	0.0764475	0.0177729	UKBB_22605_irnt	Work hours per week - exact value	1.85376	0.0637737
0.0101874	0.00182078	0.00536212	0.00186396	UKBB_3079	Pace-maker	1.85182	0.0640511
0.0500483	0.00297756	0.0579245	0.00305347	UKBB_1060	Time spent outdoors in winter	-1.84674	0.0647853
0.0146244	0.001987	0.00981147	0.00172723	UKBB_20003_1140879616	Treatment/medication code: amitriptyline	1.82807	0.0675384
0.00361596	0.00145269	0.0077874	0.00176822	UKBB_1428_2	Spread type: Flora Pro-Active/Benecol	-1.82284	0.0683274
0.0616221	0.00788085	0.0822322	0.00813992	UKBB_5160_irnt	3mm regularity index (right)	-1.81909	0.0688978
0.0181722	0.00180649	0.0240996	0.00273626	UKBB_ASTHMA_MEDICATIO_COMORB	Medication related adverse effects	-1.80781	0.0706356
0.0423574	0.00247004	0.048692	0.00255103	UKBB_1468_5	Cereal type: Other (e.g. Cornflakes, Frosties)	-1.78394	0.0744333
0.13317	0.0251729	0.0774481	0.0185796	UKBB_22640_9	Mixture of day and night shifts worked: This type of shift pattern was not worked during job	1.78098	0.0749156
0.039918	0.00488407	0.0544074	0.00655212	UKBB_20529	Victim of physically violent crime	-1.77302	0.0762247
0.0963196	0.00252151	0.103975	0.00351359	UKBB_6138_2	Qualifications: A levels/AS levels or equivalent	-1.7701	0.0767098
0.0317322	0.00847252	0.0534591	0.00889019	UKBB_100630	Rose wine intake	-1.76917	0.076865
0.0241052	0.00727824	0.0511783	0.0134626	UKBB_20089_464	Type of meals eaten: Ready meals	-1.76902	0.0768913
0.00640394	0.0017176	0.0106378	0.00166675	UKBB_R53	Diagnoses - main ICD10: R53 Malaise and fatigue	-1.76901	0.0768918
0.0494266	0.00784427	0.0687042	0.00767138	UKBB_103990	Vegetable consumers	-1.757	0.0789182
0.0516192	0.0117382	0.0763052	0.00776236	UKBB_100160	Low calorie drink intake	-1.75418	0.0794002
0.372534	0.0285872	0.307843	0.0233339	UKBB_4104_irnt	Heel quantitative ultrasound index (QUI), direct entry (left)	1.75307	0.0795899
0.0161963	0.00187831	0.0213904	0.00229203	UKBB_24007_irnt	Particulate matter air pollution (pm2.5) absorbance; 2010	-1.75277	0.0796421
0.00693166	0.00168773	0.0117484	0.00217209	UKBB_D3_ANAEMIANAS	Other and unspecified anaemias	-1.7511	0.0799286
0.254501	0.00810063	0.277356	0.0102337	UKBB_23109_irnt	Impedance of arm (right)	-1.75106	0.0799358
0.0158649	0.00187134	0.0208863	0.0021756	UKBB_670_2	Type of accommodation lived in: A flat, maisonette or apartment	-1.74979	0.0801539
0.100843	0.00836635	0.0811303	0.00756578	UKBB_5106_irnt	6mm strong meridian angle (right)	1.74758	0.0805364
0.00720873	0.00152169	0.0116528	0.00204959	UKBB_S01	Diagnoses - main ICD10: S01 Open wound of head	-1.74093	0.0816956
0.171717	0.0189764	0.119778	0.0230663	UKBB_5663	Length of longest manic/irritable episode	1.73889	0.0820535
0.00688032	0.00171463	0.0116781	0.00216284	UKBB_D3_OTHERANAEMIA	Other anaemias	-1.7383	0.0821585
0.00688032	0.00171463	0.0116781	0.00216284	UKBB_D64	Diagnoses - main ICD10: D64 Other anaemias	-1.7383	0.0821585
0.0450505	0.00568536	0.0633958	0.00889663	UKBB_5251	6mm index of best keratometry results (right)	-1.73755	0.0822894
0.00864114	0.00460599	0.0208543	0.0053103	UKBB_6140_1	Heating type(s) in home: Gas central heating	-1.73741	0.0823148
0.0411477	0.00700593	0.0569411	0.00579273	UKBB_22606_0	Workplace very noisy: Rarely/never	-1.73733	0.0823284
0.047207	0.00336851	0.03879	0.00349052	UKBB_767_irnt	Length of working week for main job	1.73517	0.0827112
0.0528473	0.00383746	0.0421897	0.00480005	UKBB_4241_irnt	Signal-to-noise-ratio (SNR) of triplet (right)	1.73422	0.0828785
0.00219654	0.00163189	0.00668054	0.00201478	UKBB_K11_OTHILEUS	Other or unspecified ileus, impaction or obstruction	-1.72943	0.0837316
0.0961624	0.0078332	0.118923	0.01059	UKBB_100005_irnt	Carbohydrate	-1.7279	0.0840058
0.0237061	0.00181851	0.0194882	0.00163167	UKBB_6142_1	Current employment status: In paid employment or self-employed	1.7264	0.0842757
0.00655007	0.00160507	0.010819	0.00188328	UKBB_L12_ACTINKERA	Actinic keratosis	-1.72518	0.0844949
0.0425791	0.00983183	0.0686372	0.0115286	UKBB_102840	Blue cheese intake	-1.71982	0.0854651
0.381713	0.0163057	0.345407	0.0135215	UKBB_5085_irnt	Spherical power (left)	1.71392	0.0865429
0.022978	0.00775524	0.0482865	0.0125911	UKBB_20090_368	Type of fat/oil used in cooking: Normal fat olive spread	-1.71145	0.0869987
0.00997881	0.00158035	0.00571503	0.00192847	UKBB_STILL_ADULT	Adult-onset Still disease	1.7101	0.087247
0.00341559	0.00159189	0.00825775	0.00234246	UKBB_20002_1633	Non-cancer illness code, self-reported: fracture upper arm / humerus / elbow	-1.70969	0.0873226
0.00832655	0.00189735	0.0132104	0.00213544	UKBB_K11_APPENDIX	Diseases of appendix	-1.70967	0.0873267
0.0402765	0.00902174	0.0622573	0.00917094	UKBB_20095_2	Size of white wine glass drunk: medium (175ml)	-1.70863	0.0875192
0.00423954	0.00155652	0.00856167	0.00199551	UKBB_AB1_OTHER_BACTERIAL	Other bacterial diseases	-1.70783	0.0876676
0.0717507	0.00816457	0.0514284	0.0087682	UKBB_102400	Savoury snack consumers	1.69622	0.0898435
0.0436794	0.0101376	0.0683492	0.0105061	UKBB_102130	Dessert consumers	-1.68975	0.0910761
0.0279191	0.00238311	0.0221763	0.00243452	UKBB_41231_1	Hospital episode type: General episode	1.68571	0.091851
0.0110414	0.00222956	0.0166515	0.00249124	UKBB_H25	Diagnoses - main ICD10: H25 Senile cataract	-1.67804	0.0933391
0.0207463	0.00194948	0.0152664	0.00262099	UKBB_1418_4	Milk type used: Soya	1.6776	0.0934253
0.0369136	0.00204875	0.0429603	0.00296603	UKBB_20003_1140861958	Treatment/medication code: simvastatin	-1.67738	0.0934681
0.0106333	0.0016688	0.0148081	0.00186068	UKBB_KRA_PSY_ANYMENTAL	Any mental disorder	-1.67035	0.0948507
0.0437219	0.00247335	0.0505444	0.00325517	UKBB_971	Frequency of walking for pleasure in last 4 weeks	-1.66881	0.0951542
0.0260331	0.00169747	0.0308337	0.00233231	UKBB_6146_3	Attendance/disability/mobility allowance: Blue badge	-1.6642	0.0960716
0.00833877	0.00200658	0.0128212	0.00180386	UKBB_20003_1141192410	Treatment/medication code: rosuvastatin	-1.66129	0.0966559
0.0479305	0.00234146	0.0426975	0.00210939	UKBB_6160_100	Leisure/social activities: None of the above	1.66048	0.0968172
0.0595899	0.0029858	0.0534407	0.00219113	UKBB_6144_4	Never eat eggs, dairy, wheat, sugar: Sugar or foods/drinks containing sugar	1.66037	0.0968395
0.00842325	0.00186042	0.0130338	0.0020615	UKBB_R04	Diagnoses - main ICD10: R04 Haemorrhage from respiratory passages	-1.66035	0.0968435
0.00871748	0.00174499	0.00474875	0.00164553	UKBB_20002_1257	Non-cancer illness code, self-reported: trapped nerve/compressed nerve	1.65468	0.0979892
0.0120745	0.00152201	0.007752	0.00213985	UKBB_3090	Used an inhaler for chest within last hour	1.64608	0.099747
0.031466	0.00192936	0.0269013	0.00199982	UKBB_6160_5	Leisure/social activities: Other group activity	1.64268	0.100448
0.47503	0.071511	0.342483	0.0375448	UKBB_5325_0	Ever had refractive laser eye surgery: No	1.64109	0.100779
0.0623015	0.00261319	0.0687449	0.0029444	UKBB_1110	Length of mobile phone use	-1.63672	0.10169
0.00457228	0.00140676	0.00859387	0.00202763	UKBB_20003_1140861088	Treatment/medication code: nifedipine	-1.6296	0.103186
0.32569	0.0115493	0.354389	0.0133151	UKBB_23102_irnt	Whole body water mass	-1.6282	0.103481
0.00712132	0.00158575	0.0114254	0.0021185	UKBB_K60	Diagnoses - main ICD10: K60 Fissure and fistula of anal and rectal regions	-1.6265	0.103843
0.00931892	0.00196162	0.00472861	0.00203283	UKBB_20003_1140876592	Treatment/medication code: multivitamin+mineral preparations	1.62491	0.104181
0.010607	0.00161614	0.0145646	0.00183465	UKBB_K11_BARRET	Barret oesophagus	-1.61869	0.105513
0.0572038	0.00544854	0.068384	0.00424698	UKBB_21021_irnt	Pulse wave Arterial Stiffness index	-1.6184	0.105576
0.0550668	0.0085466	0.0295144	0.0133292	UKBB_20090_354	Type of fat/oil used in cooking: Sunflower oil	1.61378	0.106575
0.0381076	0.00233632	0.032714	0.00239147	UKBB_2473	Other serious medical condition/disability diagnosed by doctor	1.61326	0.106688
0.194406	0.0386139	0.110644	0.034865	UKBB_6158_100	Why reduced smoking: None of the above	1.61003	0.107392
0.0101661	0.00176949	0.0143759	0.00192862	UKBB_V_MENTAL_BEHAV	Mental and behavioural disorders	-1.60842	0.107744
0.11044	0.00500629	0.0973718	0.00640191	UKBB_4957	FI3 : word interpolation	1.60806	0.107822
0.00656298	0.001775	0.0109088	0.002055	UKBB_K25	Diagnoses - main ICD10: K25 Gastric ulcer	-1.60042	0.109506
0.00632993	0.00179311	0.0110859	0.00237022	UKBB_41248_1001	Destinations on discharge from hospital (recoded): Usual Place of residence: Living with relatives	-1.60023	0.109547
0.00473608	0.00168573	0.00854035	0.0016802	UKBB_6142_100	Current employment status: None of the above	-1.59838	0.109958
0.0168165	0.00286412	0.0106444	0.0026003	UKBB_20002_1456	Non-cancer illness code, self-reported: malabsorption/coeliac disease	1.59551	0.110599
0.0101896	0.00212488	0.00558756	0.00195076	UKBB_20003_1140874930	Treatment/medication code: prednisolone	1.59542	0.110619
0.151447	0.0417663	0.244199	0.040544	UKBB_6158_2	Why reduced smoking: Doctor's advice	-1.59343	0.111063
0.027158	0.00344565	0.0201737	0.0027393	UKBB_2654_8	Non-butter spread type details: Other low or reduced fat spread	1.58667	0.112588
0.00128377	0.00134977	0.00492406	0.00185784	UKBB_R56	Diagnoses - main ICD10: R56 Convulsions, not elsewhere classified	-1.58522	0.112916
0.0132084	0.00140495	0.00957399	0.00181746	UKBB_20107_4	Illnesses of father: Bowel cancer	1.58214	0.113618
0.0579476	0.00674538	0.0746067	0.00809223	UKBB_5208_irnt	logMAR, final (left)	-1.58133	0.113803
0.0809042	0.00535264	0.0939501	0.00635325	UKBB_20458	General happiness	-1.57037	0.116329
0.016737	0.00228173	0.0120436	0.00193139	UKBB_20002_1154	Non-cancer illness code, self-reported: irritable bowel syndrome	1.57003	0.116408
0.0292433	0.0140944	0.055348	0.0091091	UKBB_102290	Dark chocolate intake	-1.55553	0.119819
0.0060461	0.00175776	0.0101576	0.00198026	UKBB_41248_5001	Destinations on discharge from hospital (recoded): Transfer to other NHS provider: General ward, young physically disabled, A&E	-1.55275	0.120483
0.00609132	0.00170071	0.00224222	0.00180391	UKBB_41248_8002	Destinations on discharge from hospital (recoded): Other hospital: Non-NHS	1.55255	0.120531
0.2993	0.0101612	0.32338	0.0117307	UKBB_23122_irnt	Arm predicted mass (right)	-1.5516	0.120758
0.112349	0.00237126	0.105686	0.00359274	UKBB_2178	Overall health rating	1.54772	0.121689
0.0219462	0.00222684	0.0266242	0.00205476	UKBB_1883	Number of full sisters	-1.54389	0.122614
0.0547461	0.00874253	0.0756519	0.010352	UKBB_102700	Starchy food consumers	-1.5429	0.122855
0.0511159	0.00521936	0.063246	0.0059036	UKBB_20508	Recent trouble concentrating on things	-1.53936	0.123716
0.0893899	0.0103216	0.0627654	0.0139022	UKBB_100015_irnt	Vitamin C	1.53766	0.124131
0.0178252	0.00202272	0.0132128	0.00222255	UKBB_6142_6	Current employment status: Doing unpaid or voluntary work	1.53481	0.12483
0.0931829	0.00939686	0.0701007	0.0117833	UKBB_100760	Breakfast cereal consumed	1.53152	0.12564
0.135888	0.0163374	0.0981888	0.0184179	UKBB_20492	Longest period of mania or irritability	1.53127	0.125703
0.0794728	0.00380218	0.0680611	0.00641829	UKBB_20511	Recent poor appetite or overeating	1.52973	0.126083
0.0270495	0.00579565	0.0406853	0.00682801	UKBB_22614_0	Worked with pesticides: Rarely/never	-1.52252	0.127878
0.0157953	0.00168934	0.0117694	0.00204315	UKBB_6147_2	Reason for glasses/contact lenses: For long-sightedness, i.e. for distance and near, but particularly for near tasks like reading (called 'hypermetropia')	1.51856	0.128873
0.0467122	0.00395184	0.055004	0.00378881	UKBB_914_irnt	Duration of vigorous activity	-1.51457	0.129881
0.0235153	0.00911692	0.0408448	0.00692839	UKBB_103070	Bacon intake	-1.51339	0.130181
0.193382	0.0471652	0.111505	0.0269795	UKBB_1747_4	Hair colour (natural, before greying): Dark brown	1.50684	0.131851
0.0398045	0.00313702	0.0336551	0.00263022	UKBB_6149_1	Mouth/teeth dental problems: Mouth ulcers	1.50213	0.133062
0.0112746	0.00177823	0.00723861	0.00201841	UKBB_24008_irnt	Particulate matter air pollution 2.5-10um; 2010	1.50038	0.133517
0.121166	0.0150985	0.15234	0.0144102	UKBB_5610_2	Which eye(s) affected by presbyopia: Left eye	-1.49359	0.135284
0.0030757	0.00190903	0.00711927	0.0019317	UKBB_H7_EYELIDNAS	Other specified and unspecified disorders of eyelid	-1.48888	0.13652
0.013106	0.00473239	0.0243155	0.00587756	UKBB_20474	Ever believed in un-real communications or signs	-1.4855	0.137412
0.0153461	0.00205997	0.0194493	0.00186157	UKBB_680_2	Own or rent accommodation lived in: Own with a mortgage	-1.47787	0.139443
0.0101494	0.00129546	0.00676147	0.00189448	UKBB_20002_1482	Non-cancer illness code, self-reported: chronic fatigue syndrome	1.4762	0.139889
0.0278279	0.00639901	0.0416216	0.00690339	UKBB_22506_111	Tobacco smoking: Smokes on most or all days	-1.46539	0.142814
0.00883339	0.00143264	0.00512864	0.00208541	UKBB_20003_1141200004	Treatment/medication code: pregabalin	1.46427	0.143119
0.0193505	0.00188699	0.0232681	0.00189773	UKBB_VII_EYE_ADNEXA	Diseases of the eye and adnexa	-1.46386	0.143232
0.105154	0.00486371	0.0946089	0.00534721	UKBB_20489	Felt loved as a child	1.45886	0.144602
0.00321293	0.00152601	0.00704815	0.00215772	UKBB_M84	Diagnoses - main ICD10: M84 Disorders of continuity of bone	-1.45119	0.146727
0.0108327	0.00206055	0.00697599	0.00167868	UKBB_S72	Diagnoses - main ICD10: S72 Fracture of femur	1.4511	0.146753
0.00510365	0.00139488	0.00911017	0.00239273	UKBB_20003_1141152732	Treatment/medication code: mirtazapine	-1.44659	0.148012
0.00502137	0.00126916	0.0084712	0.00201954	UKBB_M13_SHOULDERNAS	Other shoulder lesions	-1.44633	0.148084
0.00878982	0.00190567	0.00535269	0.00142672	UKBB_20003_1141146428	Treatment/medication code: fexofenadine	1.44382	0.148789
0.10722	0.00546702	0.0957325	0.00581028	UKBB_4548	Health satisfaction	1.43985	0.149909
0.166523	0.0228986	0.205627	0.0148502	UKBB_3466	Time from waking to first cigarette	-1.43278	0.15192
0.0038922	0.00196693	0.0075137	0.00161028	UKBB_20003_1141192740	Treatment/medication code: ezetrol 10mg tablet	-1.42466	0.154256
0.0119174	0.0019016	0.0159587	0.00210694	UKBB_M75	Diagnoses - main ICD10: M75 Shoulder lesions	-1.42391	0.154471
0.0789556	0.0167256	0.111407	0.0154927	UKBB_3486	Ever tried to stop smoking	-1.42341	0.154617
0.329322	0.0240809	0.28471	0.0201478	UKBB_4101_irnt	Heel broadband ultrasound attenuation (left)	1.42084	0.155364
0.0119546	0.00189142	0.0159587	0.00210694	UKBB_M13_SHOULDER	Shoulder lesions	-1.41422	0.157297
0.00739989	0.0020542	0.0112264	0.00176797	UKBB_20118_7	Home area population density - urban or rural: England/Wales - Village - less sparse	-1.41188	0.157986
0.0212843	0.00256074	0.0159865	0.0027603	UKBB_20110_6	Illnesses of mother: Chronic bronchitis/emphysema	1.40704	0.159414
0.0320147	0.00209003	0.0280179	0.00195406	UKBB_6164_100	Types of physical activity in last 4 weeks: None of the above	1.39688	0.162449
0.0199441	0.00222976	0.0157232	0.00204009	UKBB_6145_2	Illness, injury, bereavement, stress in last 2 years: Serious illness, injury or assault of a close relative	1.39663	0.162525
0.026945	0.00183728	0.0309975	0.00225236	UKBB_6145_100	Illness, injury, bereavement, stress in last 2 years: None of the above	-1.39421	0.163253
0.0218219	0.00211442	0.0178181	0.0019528	UKBB_20002_1458	Non-cancer illness code, self-reported: diverticular disease/diverticulitis	1.39106	0.164209
0.0879838	0.00755358	0.104012	0.0087715	UKBB_2867_irnt	Age started smoking in former smokers	-1.38464	0.166163
0.0111238	0.0019042	0.00729468	0.00200745	UKBB_20003_1140871050	Treatment/medication code: calcichew d3 tablet	1.3839	0.166388
0.0145638	0.00171348	0.0112064	0.00171914	UKBB_III_BLOOD_IMMUN	Diseases of the blood and blood-forming organs and certain disorders involving the immune mechanism	1.38324	0.166591
0.0579795	0.00511998	0.0716273	0.00843834	UKBB_4537	Work/job satisfaction	-1.38273	0.166748
0.0120632	0.00188873	0.00857665	0.00167564	UKBB_M25	Diagnoses - main ICD10: M25 Other joint disorders, not elsewhere classified	1.38088	0.167316
0.00516519	0.00217292	0.00914948	0.00190388	UKBB_20003_1140888648	Treatment/medication code: pravastatin	-1.37912	0.167857
0.00481733	0.00197558	0.00873718	0.00204481	UKBB_20003_1140861806	Treatment/medication code: aspirin 75mg tablet	-1.37864	0.168005
0.0824609	0.0111592	0.0619535	0.00985459	UKBB_20413	Frequency of inability to cease drinking in last year	1.37748	0.168365
0.0234123	0.00178386	0.0189954	0.0026678	UKBB_20107_6	Illnesses of father: Chronic bronchitis/emphysema	1.37629	0.168733
0.0339756	0.00492562	0.044046	0.00542745	UKBB_20401	Ever addicted to any substance or behaviour	-1.37398	0.169448
0.0899089	0.00342133	0.0968226	0.00372745	UKBB_1478	Salt added to food	-1.36644	0.171801
0.0118314	0.00171513	0.0160345	0.00255727	UKBB_I9_PHLETHROMBDVTLOW	DVT of lower extremities	-1.36499	0.172255
0.00424033	0.00138259	0.00712732	0.00160878	UKBB_20003_1140888172	Treatment/medication code: mometasone	-1.36098	0.17352
0.0383868	0.00187685	0.0427491	0.00263714	UKBB_6179_100	Mineral and other dietary supplements: None of the above	-1.34772	0.17775
0.0402979	0.00548584	0.0298243	0.00551396	UKBB_22134	Doctor diagnosed bronchiectasis	1.34656	0.178123
0.0349606	0.00385329	0.0251986	0.00614791	UKBB_20471	Ever seen an un-real vision	1.34543	0.178486
0.00685656	0.0016247	0.00990895	0.00158973	UKBB_SNORING	Snoring	-1.34284	0.179322
0.0273977	0.00189542	0.0237386	0.00196815	UKBB_6139_3	Gas or solid-fuel cooking/heating: An open solid fuel fire that you use regularly in winter time	1.33914	0.180526
0.00736814	0.00170437	0.0112182	0.00232149	UKBB_M13_CERVICALGIA	Cervicalgia	-1.33685	0.181272
0.109023	0.00388438	0.116277	0.00381059	UKBB_1080	Time spent using computer	-1.33316	0.18248
0.0513106	0.00574041	0.0397036	0.00657241	UKBB_20490	Sexually molested as a child	1.33011	0.183481
0.00578215	0.00163717	0.00963859	0.00239592	UKBB_20118_16	Home area population density - urban or rural: Scotland - Accessible Rural	-1.32896	0.183862
0.0116258	0.0018804	0.0080646	0.0019233	UKBB_S82	Diagnoses - main ICD10: S82 Fracture of lower leg, including ankle	1.32395	0.185519
0.00707422	0.00186462	0.0106515	0.00196677	UKBB_R00	Diagnoses - main ICD10: R00 Abnormalities of heart beat	-1.31996	0.186848
0.0177787	0.00470241	0.0278275	0.00599128	UKBB_20468	Ever believed in an un-real conspiracy against self	-1.31938	0.187043
0.0248905	0.00376425	0.0155483	0.00601555	UKBB_5057	Number of older siblings	1.3165	0.188008
0.0821872	0.00872391	0.0651489	0.00958351	UKBB_100390	Tea consumed	1.31472	0.188603
0.0190599	0.00200878	0.0226347	0.00183437	UKBB_6149_4	Mouth/teeth dental problems: Loose teeth	-1.31411	0.188808
0.0412383	0.00906848	0.0202886	0.0131188	UKBB_20084_471	Vitamin and/or mineral supplement use: Multivitamin with multimineral	1.31362	0.188974
0.0041991	0.00168776	0.00754377	0.00191097	UKBB_20002_1598	Non-cancer illness code, self-reported: tonsiltis	-1.31185	0.18957
0.114997	0.00282912	0.122373	0.00489094	UKBB_1070	Time spent watching television (TV)	-1.30543	0.191748
0.0727668	0.00559803	0.0610263	0.00704088	UKBB_20498	Felt very upset when reminded of stressful experience in past month	1.30521	0.191822
0.0326838	0.00238086	0.0286431	0.00198146	UKBB_K57	Diagnoses - main ICD10: K57 Diverticular disease of intestine	1.3045	0.192062
0.0828111	0.00994753	0.0641691	0.0102712	UKBB_20090_353	Type of fat/oil used in cooking: Olive oil	1.30376	0.192315
0.0320272	0.00500306	0.0411813	0.00493898	UKBB_20548_5	Manifestations of mania or irritability: I needed less sleep than usual	-1.3021	0.192881
0.00851633	0.00151949	0.00521633	0.00202967	UKBB_20002_1405	Non-cancer illness code, self-reported: other renal/kidney problem	1.30155	0.193069
0.0214198	0.00317906	0.0292863	0.00516402	UKBB_20552_2	Behavioural and miscellaneous addictions: A behaviour	-1.29723	0.194552
0.0148257	0.00184696	0.0112265	0.00207288	UKBB_20003_1140884488	Treatment/medication code: diclofenac	1.29639	0.194842
0.0296757	0.00183377	0.0334971	0.00232413	UKBB_6162_1	Types of transport used (excluding work): Car/motor vehicle	-1.2908	0.196774
0.0169255	0.00181787	0.0205758	0.00216982	UKBB_I84	Diagnoses - main ICD10: I84 Haemorrhoids	-1.28954	0.197211
0.00700828	0.00173971	0.00383936	0.0017438	UKBB_R20	Diagnoses - main ICD10: R20 Disturbances of skin sensation	1.2865	0.198269
0.00551882	0.00151701	0.00860215	0.00185548	UKBB_20002_1406	Non-cancer illness code, self-reported: muscle or soft tissue injuries	-1.2865	0.19827
0.00749806	0.00167207	0.0109338	0.00210178	UKBB_20003_1140879464	Treatment/medication code: loperamide	-1.27924	0.200812
0.0479581	0.00507316	0.0392052	0.00459913	UKBB_2907	Ever stopped smoking for 6+ months	1.27825	0.201162
0.0666573	0.00533661	0.0555608	0.00684884	UKBB_20512	Recent feelings of foreboding	1.27802	0.201241
0.147427	0.0184434	0.179315	0.0170125	UKBB_3436_irnt	Age started smoking in current smokers	-1.27083	0.20379
0.0506577	0.00748466	0.0331238	0.0116679	UKBB_102930	Egg consumers	1.26487	0.205919
0.0977639	0.00704947	0.113005	0.00979758	UKBB_22506_113	Tobacco smoking: Ex-smoker	-1.26268	0.206706
0.131289	0.0282263	0.187328	0.0343123	UKBB_5832_3	Which eye(s) affected by hypermetropia (long sight): Both eyes	-1.26128	0.207208
0.00614329	0.00140297	0.00906078	0.00184092	UKBB_H7_VISUDISTURB	Visual disturbances	-1.26048	0.207497
0.0116369	0.00333482	0.0174548	0.00321495	UKBB_2654_9	Non-butter spread type details: Other type of spread/margarine	-1.256	0.209117
0.0190779	0.00174935	0.0222787	0.00186187	UKBB_1873	Number of full brothers	-1.25288	0.210249
0.0191153	0.00202342	0.0233251	0.00268583	UKBB_1468_2	Cereal type: Biscuit cereal (e.g. Weetabix)	-1.2519	0.210605
0.0124411	0.00162679	0.00938184	0.00183284	UKBB_M13_JOINTOTH	Other specific joint derangements/joint disorders	1.24833	0.211911
0.0246152	0.00517106	0.0163187	0.00418935	UKBB_6148_3	Eye problems/disorders: Injury or trauma resulting in loss of vision	1.24663	0.212535
0.0535579	0.00757258	0.0411332	0.00649753	UKBB_40009	Reported occurrences of cancer	1.2452	0.213058
0.0519079	0.00870644	0.035586	0.00986181	UKBB_102460	Crisp intake	1.24073	0.214707
0.0168584	0.00204428	0.0135376	0.00173037	UKBB_K21	Diagnoses - main ICD10: K21 Gastro-oesophageal reflux disease	1.23991	0.215008
0.087643	0.00764228	0.072166	0.00987353	UKBB_100920_2104	Type milk consumed: wholemilk	1.23959	0.215127
0.0134813	0.00143246	0.010393	0.00204381	UKBB_20003_1140909708	Treatment/medication code: furosemide	1.23739	0.215943
0.36227	0.0276981	0.318679	0.0218592	UKBB_3147_irnt	Heel quantitative ultrasound index (QUI), direct entry	1.2354	0.216681
0.0246785	0.00212234	0.0291819	0.0029719	UKBB_20111_1	Illnesses of siblings: Heart disease	-1.23315	0.21752
0.0590085	0.00650318	0.0482412	0.00584632	UKBB_22619_0	Breathing problems responsible for leaving job: No	1.23129	0.218216
0.0905315	0.00526594	0.0805159	0.00624304	UKBB_20460	Belief that own life is meaningful	1.22629	0.220089
0.058845	0.00921041	0.0403955	0.0119586	UKBB_102800	Cheese consumers	1.22228	0.221602
0.00935159	0.00190927	0.00614586	0.0018052	UKBB_H7_PTOSIS	Ptosis of eyelid	1.22004	0.222449
0.0666444	0.00400075	0.0767288	0.0072386	UKBB_2267	Use of sun/uv protection	-1.2193	0.22273
0.0318644	0.0024888	0.0276986	0.00234886	UKBB_2129	Answered sexual history questions	1.21728	0.223496
0.0118398	0.0021107	0.00866043	0.00156862	UKBB_M13_SOFTTISSUEOTH	Other soft tissue disorders, not elsewhere classified	1.20899	0.226668
0.0118398	0.0021107	0.00866043	0.00156862	UKBB_M79	Diagnoses - main ICD10: M79 Other soft tissue disorders, not elsewhere classified	1.20899	0.226668
0.00791709	0.00160711	0.0113678	0.00236026	UKBB_K35	Diagnoses - main ICD10: K35 Acute appendicitis	-1.20848	0.226863
0.0106036	0.00196328	0.00721989	0.00200772	UKBB_H7_EYELIDDIS	Other disorders of eyelid	1.20498	0.228211
0.15843	0.016337	0.189062	0.0196177	UKBB_3476	Difficulty not smoking for 1 day	-1.19986	0.230192
0.00784358	0.00152976	0.0106217	0.00174035	UKBB_I35	Diagnoses - main ICD10: I35 Nonrheumatic aortic valve disorders	-1.19894	0.23055
0.0476166	0.010151	0.0650858	0.01049	UKBB_20090_377	Type of fat/oil used in cooking: Dairy spread	-1.19674	0.231408
0.0112011	0.00179039	0.00827893	0.00166448	UKBB_20003_1141174520	Treatment/medication code: symbicort 100/6 turbohaler	1.19535	0.231949
0.0504198	0.00762066	0.0687703	0.0133753	UKBB_20089_465	Type of meals eaten: Home cooked meals	-1.19206	0.233238
0.0105702	0.00197743	0.00724763	0.00199007	UKBB_H02	Diagnoses - main ICD10: H02 Other disorders of eyelid	1.18432	0.236286
0.0046941	0.00143374	0.00742345	0.00181104	UKBB_20002_1634	Non-cancer illness code, self-reported: fracture forearm / wrist	-1.1816	0.237363
0.0624206	0.00782399	0.0774228	0.0100012	UKBB_5201_irnt	logMAR, final (right)	-1.18146	0.237421
0.0340645	0.00288877	0.0384489	0.00233993	UKBB_20107_1	Illnesses of father: Heart disease	-1.17936	0.238254
0.00481308	0.0014072	0.00796953	0.00228796	UKBB_20002_1477	Non-cancer illness code, self-reported: psoriatic arthropathy	-1.17512	0.239948
0.226733	0.0490141	0.605846	0.320341	UKBB_5855_1	Which eye(s) affected by astigmatism: Right eye	-1.16985	0.242061
0.00899759	0.00172495	0.00581281	0.00211572	UKBB_20002_1295	Non-cancer illness code, self-reported: joint disorder	1.16668	0.24334
0.00577229	0.0014295	0.00832748	0.00165993	UKBB_T83	Diagnoses - main ICD10: T83 Complications of genito-urinary prosthetic devices, implants and grafts	-1.16642	0.243444
0.0571477	0.010272	0.0358917	0.0150545	UKBB_104290	Sweet pepper intake	1.16631	0.24349
0.0110517	0.0020024	0.0081612	0.0014624	UKBB_20003_1140916282	Treatment/medication code: venlafaxine	1.16573	0.243722
0.00889387	0.00206319	0.00573691	0.00176223	UKBB_20003_1140870422	Treatment/medication code: folic acid product	1.16349	0.24463
0.00228207	0.00172592	0.00505892	0.0016566	UKBB_K11	Diagnoses - main ICD10: K11 Diseases of salivary glands	-1.16074	0.245748
0.0018272	0.00159036	0.00463569	0.0018301	UKBB_20002_1460	Non-cancer illness code, self-reported: rectal or colon adenoma/polyps	-1.15835	0.24672
0.0553101	0.011047	0.0723977	0.00981288	UKBB_102250	Sweet snack consumers	-1.15645	0.247498
0.00396361	0.00149895	0.00659356	0.00171945	UKBB_K56	Diagnoses - main ICD10: K56 Paralytic ileus and intestinal obstruction without hernia	-1.15294	0.248936
0.0682548	0.00317103	0.0760507	0.00599237	UKBB_4803_0	Tinnitus: No, never	-1.14989	0.250188
0.0116325	0.00199481	0.00830468	0.00209925	UKBB_R35	Diagnoses - main ICD10: R35 Polyuria	1.14917	0.250486
0.0132311	0.00152982	0.0103579	0.00198498	UKBB_M51	Diagnoses - main ICD10: M51 Other intervertebral disk disorders	1.14647	0.251601
0.0439086	0.00935599	0.0635091	0.0143295	UKBB_20090_365	Type of fat/oil used in cooking: Olive spread	-1.14532	0.252075
0.082414	0.00594605	0.101118	0.0152568	UKBB_20533	Trouble falling asleep	-1.14226	0.253346
0.00872671	0.00164965	0.0116706	0.0019924	UKBB_6155_1	Vitamin and mineral supplements: Vitamin A	-1.13811	0.255076
0.0576503	0.0119698	0.0399973	0.00989247	UKBB_6020_1	Completion status of test: Fully completed	1.13681	0.255618
0.0557222	0.00267416	0.0606487	0.00342166	UKBB_1120	Weekly usage of mobile phone in last 3 months	-1.13444	0.256608
0.0584941	0.00253351	0.0632675	0.00336475	UKBB_1468_4	Cereal type: Muesli	-1.13329	0.257094
0.121277	0.00709812	0.133202	0.00779558	UKBB_22506_114	Tobacco smoking: Never smoked	-1.13107	0.258024
0.0055692	0.00139654	0.00833277	0.00200602	UKBB_M77	Diagnoses - main ICD10: M77 Other enthesopathies	-1.13063	0.258209
0.0322335	0.00337922	0.0265828	0.003684	UKBB_2654_2	Non-butter spread type details: Flora Pro-Active or Benecol	1.13033	0.258336
0.00910814	0.00141875	0.00641305	0.00194923	UKBB_20003_1140888688	Treatment/medication code: betahistine	1.11789	0.263616
0.00250742	0.00158937	0.00535149	0.00198802	UKBB_20118_13	Home area population density - urban or rural: Scotland - Accessible Small Town	-1.1174	0.263823
0.207007	0.0144158	0.183431	0.0155215	UKBB_5157_irnt	6mm asymmetry index (left)	1.11294	0.265733
0.011891	0.00153976	0.00890066	0.00220351	UKBB_T84	Diagnoses - main ICD10: T84 Complications of internal orthopaedic prosthetic devices, implants and grafts	1.1124	0.265964
0.00619352	0.00157226	0.00912863	0.00212059	UKBB_J90	Diagnoses - main ICD10: J90 Pleural effusion, not elsewhere classified	-1.11184	0.266206
0.00926488	0.00149417	0.0116949	0.00160127	UKBB_6144_2	Never eat eggs, dairy, wheat, sugar: Dairy products	-1.10952	0.267206
0.010408	0.0018223	0.013656	0.00229441	UKBB_6162_100	Types of transport used (excluding work): None of the above	-1.10852	0.267636
0.0565863	0.00716428	0.0672791	0.00655752	UKBB_5087_irnt	Cylindrical power (right)	-1.10096	0.270916
0.0055692	0.00139654	0.00821079	0.00195161	UKBB_M13_ENTESOPATHYOTH	Other enthesopathies	-1.10075	0.271007
0.113334	0.0193652	0.083932	0.0185256	UKBB_3446_1	Type of tobacco currently smoked: Manufactured cigarettes	1.09712	0.272588
0.00822049	0.00151648	0.0109877	0.00201634	UKBB_T81	Diagnoses - main ICD10: T81 Complications of procedures, not elsewhere classified	-1.09679	0.272731
0.0625757	0.002268	0.0663657	0.00261884	UKBB_2257	Hearing difficulty/problems with background noise	-1.09397	0.273967
0.192502	0.0120688	0.212356	0.0135574	UKBB_4260	Round of numeric memory test	-1.0938	0.274042
0.00884203	0.00169538	0.0117587	0.0020697	UKBB_6145_5	Illness, injury, bereavement, stress in last 2 years: Marital separation/divorce	-1.09018	0.275633
0.012198	0.0018499	0.0150014	0.0017947	UKBB_R55	Diagnoses - main ICD10: R55 Syncope and collapse	-1.08769	0.276733
0.0463522	0.0042804	0.0542716	0.00592362	UKBB_20526	Been in serious accident believed to be life-threatening	-1.08361	0.278538
0.0289945	0.00221935	0.0255904	0.00223306	UKBB_M13_OTHERJOINT	#Other joint disorders	1.08124	0.279591
0.00658609	0.00139053	0.00903514	0.00179287	UKBB_670_4	Type of accommodation lived in: Sheltered accommodation	-1.0794	0.280411
0.00743283	0.00210315	0.0104379	0.00182753	UKBB_20003_1140879842	Treatment/medication code: propranolol	-1.07854	0.280795
0.0095905	0.00184207	0.00642517	0.00229162	UKBB_1777	Part of a multiple birth	1.07657	0.281672
0.0042183	0.0015463	0.00670336	0.00172003	UKBB_K11_ILEUS	Paralytic ileus and intestinal obstruction	-1.07443	0.282629
0.0463057	0.0117289	0.0635675	0.0110012	UKBB_20090_360	Type of fat/oil used in cooking: Spreadable butter	-1.07344	0.283072
0.00720855	0.00173615	0.00442848	0.00192511	UKBB_20002_1275	Non-cancer illness code, self-reported: retinal problem	1.07241	0.283536
0.0634815	0.0103783	0.047622	0.010569	UKBB_20084_473	Vitamin and/or mineral supplement use: Glucosamine/chondroitin	1.07067	0.284317
0.193643	0.0118763	0.212883	0.0134946	UKBB_4283	Number of rounds of numeric memory test performed	-1.07029	0.284487
0.0270085	0.00217093	0.0238773	0.00197597	UKBB_20110_100	Illnesses of mother: None of the above (group 1)	1.06667	0.286122
0.032664	0.00662705	0.0483684	0.0132592	UKBB_20084_487	Vitamin and/or mineral supplement use: Zinc	-1.05945	0.289393
0.0182268	0.00197579	0.0153307	0.00189721	UKBB_XXI_HEALTHFACTORS	Factors influencing health status and contact with health services	1.05729	0.290379
0.0472244	0.00601603	0.0336537	0.0113388	UKBB_20084_478	Vitamin and/or mineral supplement use: Vitamin C	1.05725	0.290396
0.0150053	0.00177843	0.0182051	0.0024624	UKBB_20107_101	Illnesses of father: None of the above (group 2)	-1.05343	0.292144
0.00672684	0.00155379	0.00941698	0.00203709	UKBB_20118_8	Home area population density - urban or rural: England/Wales - Hamlet and Isolated Dwelling - less sparse	-1.05	0.293718
0.0457118	0.00869147	0.0586462	0.00873882	UKBB_103140	Fish consumer	-1.04943	0.293978
0.0642811	0.00299665	0.0600958	0.00267231	UKBB_1090	Time spent driving	1.04238	0.297234
0.0473635	0.00210191	0.0442933	0.00206389	UKBB_6164_4	Types of physical activity in last 4 weeks: Light DIY (eg: pruning, watering the lawn)	1.04221	0.297316
0.00559327	0.00198921	0.00861484	0.00211008	UKBB_I9_ARTOTH	Other diseases of arteries and capillaries	-1.04196	0.297431
0.0447968	0.0102149	0.0593733	0.00956227	UKBB_103020	Beef intake	-1.04176	0.297523
0.0304879	0.00222691	0.0338396	0.00232987	UKBB_6162_3	Types of transport used (excluding work): Public transport	-1.03995	0.298363
0.0866972	0.00394976	0.0799199	0.005193	UKBB_20499	Ever sought or received professional help for mental distress	1.03876	0.298914
0.0423212	0.0095473	0.056734	0.0101635	UKBB_100730	Spirits intake	-1.03359	0.30133
0.162574	0.00918067	0.17873	0.012704	UKBB_4194_irnt	Pulse rate	-1.03075	0.30266
0.0345667	0.00989479	0.0498466	0.0111013	UKBB_20090_367	Type of fat/oil used in cooking: Low fat olive spread for	-1.0275	0.304184
0.0623331	0.00634463	0.0527551	0.00683148	UKBB_5088_irnt	Astigmatism angle (right)	1.02732	0.304268
0.438227	0.0192651	0.466356	0.019558	UKBB_5133_irnt	6mm strong meridian (right)	-1.02463	0.305539
0.0352408	0.00460841	0.0438149	0.00698695	UKBB_20501	Ever had period of mania / excitability	-1.02441	0.305644
0.00564527	0.00142867	0.0079598	0.00175598	UKBB_20002_1434	Non-cancer illness code, self-reported: other neurological problem	-1.02243	0.306576
0.0104684	0.00169563	0.00771464	0.00209647	UKBB_R69	Diagnoses - main ICD10: R69 Unknown and unspecified causes of morbidity	1.0213	0.307111
0.0582393	0.00641925	0.0488434	0.00659385	UKBB_22616_1	Breathing problems during period of job: Yes	1.02101	0.307249
0.0192353	0.00313013	0.0239037	0.00334146	UKBB_2654_6	Non-butter spread type details: Olive oil based spread (eg: Bertolli)	-1.01961	0.307912
0.0198545	0.00457105	0.0132865	0.00456116	UKBB_6140_3	Heating type(s) in home: Oil (kerosene) central heating	1.01711	0.309102
0.261635	0.00828149	0.249769	0.00821863	UKBB_23123_irnt	Arm fat percentage (left)	1.01699	0.309158
0.0692699	0.00944605	0.083679	0.0105631	UKBB_100023_irnt	Starch	-1.01683	0.309234
0.976971	0.0226604	1	0	UKBB_20114_101	Illnesses of adopted siblings: None of the above (group 2)	-1.01627	0.309501
0.979532	0.0201457	1	0	UKBB_41218_1	History of psychiatric care on admission: One or more previous psychiatric episodes with this Health Care Provider	-1.01602	0.30962
0.0568779	0.00427565	0.0651854	0.00699187	UKBB_20507	Recent feelings of inadequacy	-1.01365	0.310749
0.0324507	0.00437009	0.038766	0.00447288	UKBB_4233_irnt	Mean signal-to-noise ratio (SNR), (left)	-1.00991	0.312538
0.0586796	0.00235739	0.0553694	0.00227878	UKBB_6144_5	Never eat eggs, dairy, wheat, sugar: I eat all of the above	1.00959	0.312692
0.080595	0.00816044	0.0699269	0.00672391	UKBB_2926	Number of unsuccessful stop-smoking attempts	1.00892	0.313013
0.00687036	0.00163641	0.00431135	0.00195227	UKBB_R59	Diagnoses - main ICD10: R59 Enlarged lymph nodes	1.00456	0.315109
0.00825925	0.00208303	0.00535785	0.00200522	UKBB_20003_1140870390	Treatment/medication code: ferrous sulphate	1.00347	0.315632
0.0921909	0.0134047	0.0721372	0.0148338	UKBB_22640_0	Mixture of day and night shifts worked: Shift pattern was worked for some (but not all) of job	1.00303	0.315848
0.00605584	0.00179769	0.00865141	0.00188189	UKBB_L12_NAILDIS	Nail disorders	-0.997325	0.318607
0.00605584	0.00179769	0.00865141	0.00188189	UKBB_L60	Diagnoses - main ICD10: L60 Nail disorders	-0.997325	0.318607
0.0270576	0.00878312	0.0407101	0.0105035	UKBB_104530	Orange intake	-0.997128	0.318702
0.0341698	0.00235038	0.0308915	0.00230024	UKBB_699_irnt	Length of time at current address	0.996841	0.318842
0.0166618	0.00183434	0.0140846	0.00182445	UKBB_K29	Diagnoses - main ICD10: K29 Gastritis and duodenitis	0.996164	0.31917
0.280743	0.00937235	0.294964	0.010806	UKBB_23106_irnt	Impedance of whole body	-0.994188	0.320132
0.00629655	0.00136675	0.00878241	0.00210051	UKBB_41248_6000	Destinations on discharge from hospital (recoded): Transfer within NHS provider	-0.991954	0.32122
0.129035	0.0173617	0.154702	0.0193069	UKBB_20493	Severity of problems due to mania or irritability	-0.988532	0.322892
0.00690055	0.00202286	0.00957536	0.00180404	UKBB_20002_1479	Non-cancer illness code, self-reported: rheumatic fever	-0.986851	0.323716
0.0936781	0.00938456	0.0773827	0.0136183	UKBB_104460	Banana intake	0.98529	0.324482
0.0766237	0.0102964	0.091066	0.0104433	UKBB_5986_irnt	ECG, phase time	-0.984776	0.324734
0.0222456	0.00220343	0.0253924	0.00232491	UKBB_20107_100	Illnesses of father: None of the above (group 1)	-0.982394	0.325906
0.012296	0.00160059	0.0147608	0.0019368	UKBB_20003_1140909674	Treatment/medication code: cod liver oil capsule	-0.980954	0.326616
0.0484408	0.00213031	0.0451478	0.00259875	UKBB_6164_1	Types of physical activity in last 4 weeks: Walking for pleasure (not as a means of transport)	0.979978	0.327097
0.0454023	0.0095861	0.0580191	0.00860267	UKBB_20096_2	Size of red wine glass drunk: medium (175ml)	-0.979552	0.327308
0.0398096	0.00750206	0.0535373	0.0118433	UKBB_102280	Milk chocolate intake	-0.979188	0.327487
0.084161	0.0133901	0.103129	0.0139991	UKBB_5162_irnt	6mm regularity index (left)	-0.97917	0.327496
0.0364375	0.0048292	0.0439345	0.00594148	UKBB_20548_9	Manifestations of mania or irritability: I was more active than usual	-0.979166	0.327498
0.016246	0.00200843	0.0136498	0.00178105	UKBB_age	Age at recruitment	0.967178	0.333455
0.0125909	0.00205846	0.0151525	0.00168002	UKBB_M13_SPONDYLOPATHY	#Spondylopathies	-0.964077	0.335007
0.0112247	0.00193059	0.0144996	0.00280195	UKBB_20111_4	Illnesses of siblings: Bowel cancer	-0.96247	0.335814
0.0368295	0.00175016	0.0395395	0.00221146	UKBB_6146_100	Attendance/disability/mobility allowance: None of the above	-0.96093	0.336587
0.0206372	0.00194437	0.0234112	0.00214137	UKBB_1150_3	Usual side of head for mobile phone use: Equally left and right	-0.959069	0.337524
0.0237802	0.00317883	0.0286611	0.00397853	UKBB_6143_2	Transport type for commuting to job workplace: Walk	-0.958435	0.337843
0.00907079	0.00187678	0.00634528	0.00214165	UKBB_20003_1140862144	Treatment/medication code: salmeterol	0.95712	0.338507
0.0600632	0.00382654	0.0676298	0.00693447	UKBB_20497	Repeated disturbing thoughts of stressful experience in past month	-0.955355	0.339398
0.0363434	0.00621079	0.0475498	0.010031	UKBB_100520	Milk intake	-0.949848	0.34219
0.0233475	0.00872353	0.0381829	0.0129555	UKBB_20090_356	Type of fat/oil used in cooking: Rapeseed oil	-0.949846	0.342191
0.0355171	0.00868627	0.0236974	0.00891177	UKBB_20079_3	Day-of-week questionnaire completion requested: Wednesday	0.949778	0.342225
0.0045104	0.00159994	0.00702805	0.00211366	UKBB_S00	Diagnoses - main ICD10: S00 Superficial injury of head	-0.949727	0.342251
0.00788603	0.00207946	0.0106779	0.00208286	UKBB_M13_IMPINGEMENT	Impingement syndrome of shoulder	-0.948569	0.34284
0.0286555	0.00510927	0.036036	0.00589756	UKBB_20548_8	Manifestations of mania or irritability: I was more confident than usual	-0.945866	0.344217
0.00928629	0.00196846	0.00670195	0.00190295	UKBB_K11_LIVER	Diseases of liver	0.943914	0.345214
0.00597385	0.00159753	0.00827703	0.00184842	UKBB_20003_1140862772	Treatment/medication code: loratadine	-0.942728	0.34582
0.0450217	0.00908831	0.0309976	0.0118468	UKBB_100940	Bread consumed	0.939239	0.347608
0.00854777	0.00163746	0.00651408	0.00142772	UKBB_N30	Diagnoses - main ICD10: N30 Cystitis	0.936116	0.349213
0.0456595	0.00671344	0.0364864	0.00716266	UKBB_22618_0	Breathing problems improved/stopped away from workplace or on holiday: No	0.934409	0.350093
0.013985	0.00137325	0.0163955	0.00219087	UKBB_6139_2	Gas or solid-fuel cooking/heating: A gas fire that you use regularly in winter time	-0.932258	0.351203
0.0246173	0.00213034	0.0216489	0.00236722	UKBB_20110_1	Illnesses of mother: Heart disease	0.932091	0.35129
0.17982	0.00860862	0.168215	0.00901866	UKBB_102_irnt	Pulse rate, automated reading	0.930806	0.351954
0.0572639	0.00238704	0.0538804	0.00274759	UKBB_1349	Processed meat intake	0.929612	0.352572
0.00526489	0.00161649	0.00763662	0.00197456	UKBB_I63	Diagnoses - main ICD10: I63 Cerebral infarction	-0.929419	0.352672
0.0428224	0.00831684	0.0285364	0.0129614	UKBB_20089_463	Type of meals eaten: Bought sandwiches	0.927649	0.35359
0.438598	0.0181731	0.46398	0.0205298	UKBB_5134_irnt	6mm strong meridian (left)	-0.925727	0.354588
0.0354933	0.00724892	0.0238033	0.0103554	UKBB_20089_461	Type of meals eaten: Takeaway meals	0.924817	0.355061
0.00823812	0.0017324	0.0108397	0.00223184	UKBB_K62	Diagnoses - main ICD10: K62 Other diseases of anus and rectum	-0.920828	0.35714
0.0386298	0.00510177	0.0455293	0.00549741	UKBB_4294_1	Final attempt correct: yes	-0.919938	0.357605
0.332311	0.0113604	0.34852	0.0134904	UKBB_4100_irnt	Ankle spacing width (left)	-0.91905	0.35807
0.0894325	0.00307197	0.0855716	0.00287204	UKBB_2237	Plays computer games	0.918057	0.358589
0.024702	0.00860191	0.0343678	0.00608697	UKBB_5237	3mm index of best keratometry results (right)	-0.917251	0.359011
0.00710568	0.00168298	0.00932994	0.00176004	UKBB_20003_1140872228	Treatment/medication code: gabapentin	-0.91338	0.361043
0.0847115	0.0135943	0.107338	0.020715	UKBB_4407	Average monthly red wine intake	-0.913181	0.361148
0.0179079	0.00195714	0.0205337	0.00210844	UKBB_20003_1140864752	Treatment/medication code: lansoprazole	-0.912759	0.361369
0.00828064	0.00179892	0.0106814	0.00194691	UKBB_20002_1294	Non-cancer illness code, self-reported: back problem	-0.905702	0.365094
0.401968	0.0190487	0.426907	0.0198951	UKBB_5132_irnt	3mm strong meridian (right)	-0.905429	0.365238
0.0607599	0.00560864	0.067334	0.00466265	UKBB_20515	Recent trouble relaxing	-0.901344	0.367405
0.00658544	0.0016237	0.00437264	0.00185328	UKBB_N14_GLOMERULAR	Glomerular diseases	0.898072	0.369147
0.0442542	0.00544182	0.0378227	0.00466685	UKBB_20525	Able to pay rent/mortgage as an adult	0.897142	0.369643
0.00700013	0.00182334	0.0094323	0.00201115	UKBB_20002_1190	Non-cancer illness code, self-reported: peritonitis	-0.895941	0.370284
0.0399543	0.0106787	0.025755	0.0117115	UKBB_103000	Meat consumers	0.895909	0.370301
0.056372	0.00646883	0.0642409	0.00599629	UKBB_22611_2	Workplace had a lot of cigarette smoke from other people smoking: Often	-0.89212	0.372329
0.00735818	0.00160095	0.00520527	0.00181595	UKBB_6147_7	Reason for glasses/contact lenses: Other eye condition	0.889308	0.373838
0.0835084	0.00942304	0.0695823	0.0126024	UKBB_20496	Felt distant from other people in past month	0.885001	0.376156
0.00197568	0.00143165	0.00408286	0.00190764	UKBB_41215_1	Detention categories: Formally detained under Part II, Mental Health Act 1983	-0.883476	0.376979
0.00531331	0.00166182	0.00763913	0.00204567	UKBB_20002_1637	Non-cancer illness code, self-reported: fracture wrist / colles fracture	-0.88246	0.377528
0.00484133	0.00153853	0.00722285	0.00223197	UKBB_J22	Diagnoses - main ICD10: J22 Unspecified acute lower respiratory infection	-0.878512	0.379666
0.0557712	0.00508451	0.0489393	0.00588774	UKBB_20514	Recent lack of interest or pleasure in doing things	0.878209	0.37983
0.0819258	0.00234582	0.0786871	0.00284615	UKBB_1960	Fed-up feelings	0.878101	0.379889
0.00934275	0.00182444	0.00711895	0.00176039	UKBB_20003_1140884444	Treatment/medication code: codeine	0.877145	0.380408
0.00853282	0.00206103	0.0110983	0.00209295	UKBB_6147_6	Reason for glasses/contact lenses: For a 'lazy' eye or an eye with poor vision since childhood (called 'amblyopia')	-0.873396	0.382447
0.0847362	0.00475181	0.0780556	0.00600357	UKBB_20018	Prospective memory result	0.872536	0.382916
0.00461613	0.00136906	0.00674397	0.00201874	UKBB_M70	Diagnoses - main ICD10: M70 Soft tissue disorders related to use, overuse and pressure	-0.872358	0.383013
0.177287	0.00754562	0.166925	0.00918225	UKBB_22501_irnt	Year ended full time education	0.871884	0.383272
0.0165256	0.00295684	0.0199549	0.00260927	UKBB_130_irnt	Place of birth in UK - east co-ordinate	-0.869612	0.384512
0.0197733	0.00190626	0.0166444	0.00306393	UKBB_20111_101	Illnesses of siblings: None of the above (group 2)	0.867104	0.385885
0.00374934	0.0020197	0.0063164	0.00216628	UKBB_C3_RECTUM	Malignant neoplasm of rectum	-0.866736	0.386087
0.0143166	0.00171243	0.012216	0.00172418	UKBB_6145_3	Illness, injury, bereavement, stress in last 2 years: Death of a close relative	0.864391	0.387373
0.089285	0.0107178	0.0761189	0.0108279	UKBB_20086_10	Type of special diet followed: Low calorie	0.864183	0.387487
0.0104286	0.00174949	0.00830867	0.00173056	UKBB_20002_1494	Non-cancer illness code, self-reported: varicose veins	0.861492	0.388967
0.00461613	0.00136906	0.00668584	0.00197587	UKBB_M13_SOFTOVERUSE	Soft tissue disorders related to use, overuse and pressure	-0.861008	0.389234
0.00615904	0.00180123	0.00846927	0.00199034	UKBB_Z01	Diagnoses - main ICD10: Z01 Other special examinations and investigations of persons without complaint or reported diagnosis	-0.86062	0.389447
0.261164	0.00771225	0.251893	0.00755941	UKBB_23119_irnt	Arm fat percentage (right)	0.858475	0.39063
0.00949319	0.00148713	0.00746623	0.00183519	UKBB_K11_OTHDISOES	Other diseases of oesophagus	0.858121	0.390826
0.00975049	0.00164415	0.0119586	0.00198527	UKBB_M13_ROTATORCUFF	Rotator cuff syndrome	-0.856608	0.391662
0.0356483	0.00205756	0.0332147	0.00196231	UKBB_41248_1000	Destinations on discharge from hospital (recoded): Usual Place of residence	0.855919	0.392042
0.00638018	0.00163017	0.00848516	0.00184364	UKBB_24014	Close to major road	-0.855336	0.392365
0.00781534	0.00132269	0.00963692	0.00167062	UKBB_20002_1538	Non-cancer illness code, self-reported: arthritis (nos)	-0.854866	0.392626
0.0079207	0.00165866	0.0100434	0.00185563	UKBB_M13_DORSALGIANAS	Other/unspecified dorsalgia	-0.852883	0.393724
0.15129	0.0204367	0.123082	0.0261561	UKBB_4429	Average monthly beer plus cider intake	0.849809	0.395431
0.00789768	0.00170353	0.0101044	0.00196194	UKBB_Z53	Diagnoses - main ICD10: Z53 Persons encountering health services for specifie procedures, not carried out	-0.849275	0.395728
0.0152505	0.00234383	0.0179725	0.00219789	UKBB_1797	Father still alive	-0.847159	0.396907
0.0659027	0.00886398	0.0549314	0.00954341	UKBB_104170	Carrot intake	0.842331	0.399603
0.00643444	0.0016654	0.00847617	0.00176438	UKBB_20003_1140865354	Treatment/medication code: gaviscon liquid	-0.84152	0.400056
0.00980164	0.00203134	0.0120945	0.00181894	UKBB_M48	Diagnoses - main ICD10: M48 Other spondylopathies	-0.840888	0.40041
0.0611515	0.00201314	0.06431	0.00317931	UKBB_2188	Long-standing illness, disability or infirmity	-0.839321	0.401289
0.0100597	0.00198741	0.0124174	0.00198694	UKBB_20118_5	Home area population density - urban or rural: England/Wales - Urban - less sparse	-0.838958	0.401493
0.387134	0.0405537	0.339009	0.0405953	UKBB_5324_0	Ever had cataract surgery: No	0.838698	0.401639
0.321696	0.0224046	0.297525	0.0181428	UKBB_3144_irnt	Heel Broadband ultrasound attenuation, direct entry	0.838414	0.401798
0.051792	0.00491892	0.0587822	0.00673347	UKBB_20548_2	Manifestations of mania or irritability: I was more restless than usual	-0.838275	0.401876
0.142386	0.0249933	0.116585	0.0187681	UKBB_1747_1	Hair colour (natural, before greying): Blonde	0.825488	0.409095
0.00666054	0.00137612	0.00498533	0.00149387	UKBB_AB1_OTHER_VIRAL	Other viral diseases	0.824777	0.409498
0.0303241	0.00207061	0.027677	0.0024545	UKBB_1468_3	Cereal type: Oat cereal (e.g. Ready Brek, porridge)	0.824298	0.409771
0.00485079	0.00201173	0.00707431	0.00180847	UKBB_M24	Diagnoses - main ICD10: M24 Other specific joint derangements	-0.821969	0.411094
0.0108087	0.00490453	0.00499631	0.00510412	UKBB_4269	Number of triplets attempted (left)	0.82113	0.411572
0.00803486	0.00190341	0.010194	0.00181466	UKBB_20002_1202	Non-cancer illness code, self-reported: urinary frequency / incontinence	-0.821032	0.411628
0.0139259	0.00146429	0.0117991	0.00214339	UKBB_6144_1	Never eat eggs, dairy, wheat, sugar: Eggs or foods containing eggs	0.819335	0.412595
0.113043	0.00352412	0.117075	0.0034355	UKBB_6138_100	Qualifications: None of the above	-0.819121	0.412717
0.100657	0.00628491	0.0920169	0.00847761	UKBB_20459	General happiness with own health	0.818707	0.412954
0.038737	0.00480299	0.0443414	0.00492674	UKBB_4294_0	Final attempt correct: no	-0.814531	0.415341
0.00381909	0.00172837	0.00574075	0.00162547	UKBB_AB1_INTESTINAL_INFECTIONS	Intestinal infectious diseases	-0.809921	0.417986
0.0576224	0.00929122	0.0699703	0.01212	UKBB_104340	Fresh tomato intake	-0.808553	0.418772
0.00382895	0.00151512	0.00587421	0.00204907	UKBB_IBD_BACT_INTEST_INFECTIONS	Bacterial intestinal infections, IBD co-morbidities	-0.802572	0.422222
0.051643	0.00225551	0.0542303	0.00230785	UKBB_1299	Salad / raw vegetable intake	-0.801771	0.422686
0.107162	0.0323268	0.0787385	0.0148347	UKBB_22643_irnt	Number of night shifts worked monthly during mixed shift periods	0.799118	0.424222
0.0140418	0.00219524	0.0163282	0.0018442	UKBB_20002_1113	Non-cancer illness code, self-reported: emphysema/chronic bronchitis	-0.797441	0.425195
0.0100089	0.00205339	0.0123173	0.0020412	UKBB_M13_SPINSTENOSIS	Spinal stenosis	-0.797283	0.425286
0.08429	0.00664369	0.0923492	0.00763071	UKBB_5111_irnt	3mm asymmetry angle (left)	-0.79655	0.425713
0.0667416	0.00887472	0.0763189	0.00812711	UKBB_104450	Apple intake	-0.795869	0.426108
0.00882965	0.00140024	0.0068076	0.002123	UKBB_D22	Diagnoses - main ICD10: D22 Melanocytic naevi	0.795083	0.426565
0.0133071	0.00159531	0.0113833	0.00182258	UKBB_20003_1140926606	Treatment/medication code: salbutamol 100micrograms spacehaler	0.794231	0.427061
0.00780076	0.00196891	0.00560406	0.00195014	UKBB_20003_1187	Treatment/medication code: chondroitin product	0.792681	0.427964
0.397211	0.0188035	0.419126	0.0203022	UKBB_5135_irnt	3mm strong meridian (left)	-0.791956	0.428386
0.00472646	0.00146769	0.00251569	0.00237526	UKBB_H35	Diagnoses - main ICD10: H35 Other retinal disorders	0.791787	0.428485
0.007759	0.00194249	0.00536923	0.00232181	UKBB_G6_ULLNLE	Lesion of ulnar nerve	0.789424	0.429864
0.0042341	0.0014457	0.00625398	0.0021154	UKBB_A04	Diagnoses - main ICD10: A04 Other bacterial intestinal infections	-0.788331	0.430503
0.00553078	0.00166653	0.00737088	0.00164481	UKBB_K04	Diagnoses - main ICD10: K04 Diseases of pulp and periapical tissues	-0.785858	0.431951
0.035623	0.00737436	0.0438969	0.00756435	UKBB_22604_3	Work hours - lumped category: 30 to 40 hours	-0.783215	0.433501
0.00881093	0.00162288	0.0107376	0.00185084	UKBB_K59	Diagnoses - main ICD10: K59 Other functional intestinal disorders	-0.782715	0.433795
0.043989	0.00264376	0.0467517	0.00234212	UKBB_680_3	Own or rent accommodation lived in: Rent - from local authority, local council, housing association	-0.782186	0.434105
0.0100969	0.00159587	0.00821758	0.00180386	UKBB_20003_1140911734	Treatment/medication code: ginkgo forte tablet	0.780314	0.435206
0.00954032	0.00177393	0.0117531	0.00223322	UKBB_M13_SOFTTISSUENAS	Other specified/unspecified soft tissue disorders	-0.775844	0.437841
0.0109628	0.00198787	0.00855747	0.00239033	UKBB_FIBRO_COMORB	Fibromyalgia related co-morbidities	0.77369	0.439114
0.0562174	0.00780862	0.06448	0.00729348	UKBB_22599	Number of jobs held	-0.773293	0.439349
0.232167	0.0150897	0.215875	0.014752	UKBB_4282	Maximum digits remembered correctly	0.772053	0.440083
0.0125129	0.0018285	0.0145284	0.0018794	UKBB_20003_1141188442	Treatment/medication code: glucosamine product	-0.768671	0.442089
0.00929326	0.00195019	0.00729121	0.00173486	UKBB_20002_1476	Non-cancer illness code, self-reported: sciatica	0.767018	0.443071
0.00642051	0.00137972	0.00859868	0.00248307	UKBB_6151_2	Fractured bone site(s): Leg	-0.76679	0.443207
0.061274	0.00251259	0.0584621	0.00267303	UKBB_1438_irnt	Bread intake	0.766477	0.443392
0.0451556	0.00604563	0.0520476	0.00666643	UKBB_4277	Volume level set by participant (right)	-0.765815	0.443786
0.0111235	0.00205209	0.00887872	0.00210643	UKBB_C3_MELANOMA_SKIN	Malignant melanoma of skin	0.763338	0.445262
0.0231502	0.0070465	0.0152509	0.00758092	UKBB_5183	Current eye infection	0.763219	0.445333
0.0749327	0.0138828	0.0949277	0.0228554	UKBB_6156_13	Manic/hyper symptoms: I needed less sleep than usual	-0.747717	0.454631
0.0407943	0.00718292	0.0303518	0.0120233	UKBB_100720	Fortified wine intake	0.7456	0.455909
0.00707556	0.00136776	0.00899951	0.00218933	UKBB_S32	Diagnoses - main ICD10: S32 Fracture of lumbar spine and pelvis	-0.745298	0.456092
0.00868505	0.00185785	0.00670362	0.00191805	UKBB_I9_INTRACRA	Nontraumatic intracranial haemmorrhage	0.742023	0.458073
0.0630421	0.00658535	0.0537025	0.0108173	UKBB_22604_4	Work hours - lumped category: Over 40 hours	0.737482	0.460829
0.00454577	0.00162002	0.0064101	0.00196549	UKBB_20003_1195	Treatment/medication code: vitamin c product	-0.731949	0.464199
0.0107942	0.00185684	0.0128315	0.0020737	UKBB_20003_1140879760	Treatment/medication code: bisoprolol	-0.731892	0.464234
0.0585056	0.00244911	0.0613174	0.0029699	UKBB_1239	Current tobacco smoking	-0.730425	0.46513
0.124202	0.0057795	0.118235	0.00581555	UKBB_4290_irnt	Duration screen displayed	0.727764	0.466758
0.0162264	0.00249928	0.0188463	0.00259436	UKBB_1269	Exposure to tobacco smoke at home	-0.727286	0.46705
0.0106476	0.00190658	0.0125473	0.0017881	UKBB_41215_0	Detention categories: Informal, not formally detained	-0.72678	0.467361
0.0396317	0.00249518	0.0421259	0.00236085	UKBB_728	Number of vehicles in household	-0.726088	0.467785
0.0926486	0.00331271	0.0960517	0.00332392	UKBB_1190	Nap during day	-0.725189	0.468336
0.0736262	0.0025888	0.0705304	0.00340073	UKBB_1329	Oily fish intake	0.724353	0.468849
0.00564074	0.00157696	0.00727653	0.00161711	UKBB_20002_1117	Non-cancer illness code, self-reported: other respiratory problems	-0.724204	0.46894
0.024016	0.00454734	0.0289889	0.00515202	UKBB_6148_6	Eye problems/disorders: Other serious eye condition	-0.723673	0.469267
0.0111953	0.00161535	0.00934769	0.00199072	UKBB_J34	Diagnoses - main ICD10: J34 Other disorders of nose and nasal sinuses	0.720693	0.471098
0.0187017	0.00452095	0.0233557	0.00463081	UKBB_6140_100	Heating type(s) in home: None of the above	-0.719123	0.472065
0.194195	0.0136242	0.207948	0.0134387	UKBB_30020_irnt	Haemoglobin concentration	-0.718661	0.47235
0.0133052	0.00210304	0.0112878	0.00186135	UKBB_20003_1140883504	Treatment/medication code: cetirizine	0.718311	0.472565
0.0144495	0.00525778	0.0203387	0.00634603	UKBB_4946	FI2 : identify largest number	-0.714618	0.474845
0.00638581	0.00206699	0.00836039	0.00183599	UKBB_K11_OESOBST	Oesophageal obstruction	-0.714225	0.475088
0.0174255	0.00435111	0.0219656	0.00465259	UKBB_4849_11	Hearing test done: I can only hear on the right side	-0.712716	0.476022
0.0828196	0.0075662	0.0743869	0.00920884	UKBB_5114_irnt	6mm cylindrical power angle (right)	0.707536	0.479234
0.0243195	0.00215655	0.0265657	0.0023313	UKBB_20003_1140860806	Treatment/medication code: ramipril	-0.707279	0.479393
0.0492888	0.00623353	0.0596355	0.0132697	UKBB_103250	Vegetarian alternatives intake	-0.705737	0.480351
0.00584194	0.00119673	0.00411038	0.00214738	UKBB_20002_1082	Non-cancer illness code, self-reported: transient ischaemic attack (tia)	0.704364	0.481206
0.0092286	0.00158778	0.010983	0.00192209	UKBB_20003_1140884654	Treatment/medication code: beclomethasone	-0.703727	0.481603
0.00988417	0.00196656	0.0117525	0.00178954	UKBB_20003_1140879540	Treatment/medication code: fluoxetine	-0.702655	0.482271
0.0610961	0.00795462	0.072911	0.0150978	UKBB_20090_359	Type of fat/oil used in cooking: Butter	-0.692335	0.488727
0.0534705	0.00332984	0.0495204	0.00463547	UKBB_20516	Recent restlessness	0.692089	0.488882
0.0988513	0.0085338	0.107151	0.00843543	UKBB_2644	Light smokers, at least 100 smokes in lifetime	-0.691666	0.489147
0.026548	0.00348246	0.0235647	0.00258222	UKBB_757_irnt	Time employed in main current job	0.688145	0.491361
0.0385387	0.00208215	0.0408167	0.00259373	UKBB_6145_6	Illness, injury, bereavement, stress in last 2 years: Financial difficulties	-0.68487	0.493426
0.00745813	0.00156098	0.00915715	0.00193477	UKBB_20002_1478	Non-cancer illness code, self-reported: cervical spondylosis	-0.683448	0.494324
0.0421644	0.00762092	0.0331229	0.0109061	UKBB_104920	Time spent doing light physical activity	0.679557	0.496785
0.00709023	0.00152223	0.00542916	0.001926	UKBB_20118_6	Home area population density - urban or rural: England/Wales - Town and Fringe - less sparse	0.676629	0.498641
0.0727664	0.00832047	0.0812893	0.00946819	UKBB_102080	Yogurt/ice-cream consumers	-0.67617	0.498932
0.0510498	0.00566328	0.0457301	0.00551469	UKBB_20495	Avoided activities or situations because of previous stressful experience in past month	0.672985	0.500957
0.0290586	0.0111631	0.0406137	0.0130458	UKBB_20079_2	Day-of-week questionnaire completion requested: Tuesday	-0.67298	0.50096
0.0817117	0.00479441	0.0862888	0.00484547	UKBB_20425	Ever worried more than most people would in similar situation	-0.671474	0.501919
0.00886392	0.0018787	0.0108605	0.00231001	UKBB_20118_12	Home area population density - urban or rural: Scotland - Other Urban Area	-0.670556	0.502504
0.00729428	0.0017181	0.00558068	0.00189935	UKBB_20002_1078	Non-cancer illness code, self-reported: heart valve problem/heart murmur	0.669079	0.503445
0.0821154	0.00733256	0.0739971	0.00971373	UKBB_5101_irnt	6mm weak meridian angle (right)	0.667039	0.504747
0.00763631	0.00145505	0.0059794	0.00205696	UKBB_20003_1140862086	Treatment/medication code: salamol 100micrograms inhaler	0.657618	0.510784
0.0229472	0.00223942	0.0209286	0.00212794	UKBB_1418_6	Milk type used: Never/rarely have milk	0.653434	0.513476
0.00853973	0.00196018	0.0104521	0.00217839	UKBB_LUNG_CANCER_MESOT	Lung cancer and mesothelioma	-0.652577	0.514029
0.00979258	0.00151122	0.0116095	0.00234259	UKBB_20118_11	Home area population density - urban or rural: Scotland - Large Urban Area	-0.651738	0.51457
0.00602482	0.00174463	0.00767117	0.00183282	UKBB_I47	Diagnoses - main ICD10: I47 Paroxysmal tachycardia	-0.650623	0.51529
0.0149428	0.0020027	0.0167546	0.00194197	UKBB_20003_1141176832	Treatment/medication code: seretide 50 evohaler	-0.649486	0.516024
0.0067204	0.0022048	0.00891971	0.00257482	UKBB_S02	Diagnoses - main ICD10: S02 Fracture of skull and facial bones	-0.648798	0.516469
0.0431619	0.0064355	0.0489849	0.00631071	UKBB_6157_2	Why stopped smoking: Doctor's advice	-0.646038	0.518255
0.00690614	0.00182699	0.0086397	0.00197492	UKBB_L12_NONIONRADISKIN	Skin changes due to chronic exposure to nonionizing radiation	-0.644353	0.519347
0.00690614	0.00182699	0.0086397	0.00197492	UKBB_L57	Diagnoses - main ICD10: L57 Skin changes due to chronic exposure to nonionising radiation	-0.644353	0.519347
0.00778464	0.00214431	0.00960526	0.0018705	UKBB_20003_1140866078	Treatment/medication code: indapamide	-0.639824	0.522287
0.00903056	0.00154857	0.00751433	0.0017989	UKBB_20003_1140876136	Treatment/medication code: beconase 50micrograms nasal spray	0.638784	0.522963
0.097272	0.0149258	0.0808873	0.0209186	UKBB_4451	Average monthly fortified wine intake	0.637595	0.523737
0.0602051	0.00644622	0.0547691	0.00559569	UKBB_4288_irnt	Time to answer	0.636824	0.52424
0.18211	0.0110311	0.192136	0.0112685	UKBB_30030_irnt	Haematocrit percentage	-0.635795	0.52491
0.00625157	0.00144811	0.00789497	0.00215625	UKBB_D18	Diagnoses - main ICD10: D18 Haemangioma and lymphangioma, any site	-0.632712	0.526922
0.0132493	0.00163497	0.0116231	0.00199392	UKBB_24005_irnt	Particulate matter air pollution (pm10); 2010	0.630679	0.52825
0.0464477	0.00706537	0.0407795	0.00561012	UKBB_2936	Likelihood of resuming smoking	0.628285	0.529817
0.0125638	0.0017008	0.0142316	0.00204123	UKBB_6149_5	Mouth/teeth dental problems: Toothache	-0.627744	0.530172
0.0311533	0.00590383	0.037869	0.00900852	UKBB_22616_0	Breathing problems during period of job: No	-0.623514	0.532947
0.00679601	0.00156767	0.00830445	0.00184485	UKBB_20003_1140871462	Treatment/medication code: naproxen	-0.623075	0.533235
0.00799502	0.00170924	0.00637403	0.00196452	UKBB_20003_1140909726	Treatment/medication code: vitamin c product	0.622499	0.533614
0.0880639	0.00517913	0.0829094	0.00649408	UKBB_20500	Ever suffered mental distress preventing usual activities	0.620541	0.534902
0.106592	0.00388177	0.109928	0.00374181	UKBB_1249	Past tobacco smoking	-0.618705	0.536111
0.0285068	0.00313934	0.0252577	0.00427838	UKBB_796_irnt	Distance between home and job workplace	0.612273	0.540357
0.00408972	0.00159124	0.00550625	0.00171635	UKBB_41248_6004	Destinations on discharge from hospital (recoded): Transfer within NHS provider: Surgical specialty	-0.605226	0.545029
0.0186217	0.00219193	0.0207568	0.0027772	UKBB_22702_irnt	Home location - east co-ordinate (rounded)	-0.603458	0.546204
0.00917594	0.00144578	0.00767642	0.00203666	UKBB_20003_1140860954	Treatment/medication code: isosorbide mononitrate	0.600372	0.548258
0.255971	0.0105315	0.266026	0.0130666	UKBB_5263_irnt	Intra-ocular pressure, Goldmann-correlated (left)	-0.599103	0.549104
0.0598184	0.0102548	0.0695235	0.0125578	UKBB_20532	Did your sleep change?	-0.598607	0.549435
0.0191753	0.00212135	0.020848	0.00182429	UKBB_20002_1138	Non-cancer illness code, self-reported: gastro-oesophageal reflux (gord) / gastric reflux	-0.597851	0.54994
0.00749704	0.00154842	0.00606112	0.00183695	UKBB_Z48	Diagnoses - main ICD10: Z48 Other surgical follow-up care	0.59768	0.550053
0.0097033	0.00189208	0.0114576	0.0022586	UKBB_24012_irnt	Inverse distance to the nearest major road	-0.595414	0.551567
0.00704763	0.00174713	0.00863078	0.00202013	UKBB_N23	Diagnoses - main ICD10: N23 Unspecified renal colic	-0.592751	0.553348
0.00735862	0.00186718	0.0087952	0.0015622	UKBB_R63	Diagnoses - main ICD10: R63 Symptoms and signs concerning food and fluid intake	-0.590088	0.555132
0.418398	0.0648317	0.369969	0.0509388	UKBB_20431	Ever addicted to a behaviour or miscellanous	0.58738	0.556948
0.0971596	0.0117636	0.0888145	0.00804933	UKBB_100009_irnt	Englyst dietary fibre	0.585458	0.55824
0.0896041	0.012345	0.10202	0.017334	UKBB_5610_1	Which eye(s) affected by presbyopia: Right eye	-0.583416	0.559614
0.0109381	0.00179008	0.00943892	0.00185324	UKBB_6151_1	Fractured bone site(s): Ankle	0.581836	0.560677
0.0114164	0.00174126	0.009949	0.00185575	UKBB_6139_100	Gas or solid-fuel cooking/heating: None of the above	0.576651	0.564175
0.120575	0.0122455	0.108464	0.0170719	UKBB_22630_9	Day shifts worked: This type of shift pattern was not worked during job	0.576435	0.564321
0.0418635	0.00591827	0.0462731	0.00491151	UKBB_6148_100	Eye problems/disorders: None of the above	-0.57336	0.566401
0.0379948	0.00214348	0.0397381	0.00216733	UKBB_M13_ARTHROSIS	#Arthrosis	-0.571885	0.5674
0.0369753	0.00775744	0.0450252	0.0117509	UKBB_102820	Hard cheese intake	-0.571704	0.567523
0.331852	0.0124165	0.341076	0.0105049	UKBB_3143_irnt	Ankle spacing width	-0.567114	0.570637
0.125965	0.0134811	0.115592	0.0123649	UKBB_100008_irnt	Total sugars	0.567065	0.57067
0.0142905	0.00184519	0.0128389	0.00177433	UKBB_K11_OTHGASTR	Other gastritis (incl. Duodenitis)	0.567025	0.570697
0.00722324	0.00204439	0.00879024	0.00186499	UKBB_L12_NAIL_INGROW	Ingrowing nail	-0.566262	0.571216
0.00919829	0.00171893	0.0105989	0.00178473	UKBB_20003_1140921600	Treatment/medication code: citalopram	-0.565255	0.5719
0.0063162	0.00141315	0.00492125	0.00203576	UKBB_K01	Diagnoses - main ICD10: K01 Embedded and impacted teeth	0.562895	0.573506
0.0233216	0.0020629	0.0251294	0.00247035	UKBB_20003_1140861998	Treatment/medication code: ventolin 100micrograms inhaler	-0.561713	0.574312
0.00616758	0.00180403	0.00758185	0.00176235	UKBB_24013	Total traffic load on major roads	-0.560778	0.574949
0.00847012	0.00161128	0.010027	0.00226608	UKBB_6151_4	Fractured bone site(s): Spine	-0.559913	0.575539
0.0417558	0.0094436	0.0497875	0.0107992	UKBB_20095_1	Size of white wine glass drunk: small (125ml)	-0.559857	0.575577
0.0386118	0.00515626	0.0425412	0.0047714	UKBB_6157_1	Why stopped smoking: Illness or ill health	-0.559333	0.575934
0.00747926	0.00175853	0.00890802	0.00185901	UKBB_20002_1196	Non-cancer illness code, self-reported: urinary tract infection/kidney infection	-0.558334	0.576616
0.0520172	0.00256113	0.0540172	0.00251992	UKBB_1548	Variation in diet	-0.556654	0.577764
0.0547615	0.0028073	0.0526134	0.00265683	UKBB_2110	Able to confide	0.555751	0.578381
0.14874	0.0110503	0.157025	0.0100709	UKBB_30280_irnt	Immature reticulocyte fraction	-0.554155	0.579473
0.0552018	0.00254932	0.0533153	0.00227673	UKBB_XIII_MUSCULOSKELET	Diseases of the musculoskeletal system and connective tissue	0.551929	0.580997
0.00732138	0.00169095	0.00871817	0.00188824	UKBB_Z03	Diagnoses - main ICD10: Z03 Medical observation and evaluation for suspected diseases and conditions	-0.551068	0.581587
0.0339534	0.00454316	0.0304298	0.0045626	UKBB_4501	Non-accidental death in close genetic family	0.54724	0.584214
0.0136553	0.00193497	0.0151536	0.0019394	UKBB_R31	Diagnoses - main ICD10: R31 Unspecified haematuria	-0.546905	0.584444
0.0942692	0.00202933	0.0919691	0.00369494	UKBB_924	Usual walking pace	0.545629	0.585321
0.00738117	0.00138592	0.00611128	0.00187424	UKBB_B34	Diagnoses - main ICD10: B34 Viral infection of unspecified site	0.544784	0.585902
0.00500032	0.00156996	0.00629239	0.00178265	UKBB_L12_ATROPHICSKIN	Atrophic disorders of skin	-0.543934	0.586487
0.00500032	0.00156996	0.00629239	0.00178265	UKBB_L90	Diagnoses - main ICD10: L90 Atrophic disorders of skin	-0.543934	0.586487
0.0108258	0.00158382	0.00934366	0.00222047	UKBB_20002_1462	Non-cancer illness code, self-reported: crohns disease	0.543403	0.586852
0.0631418	0.00708041	0.0708538	0.0124267	UKBB_100670	White wine intake	-0.539214	0.589739
0.0497635	0.00241592	0.0516044	0.00242026	UKBB_864	Number of days/week walked 10+ minutes	-0.538317	0.590358
0.0842678	0.0135921	0.0763257	0.00576988	UKBB_4291	Number of attempts	0.537861	0.590673
0.00923711	0.00213099	0.0075649	0.00227779	UKBB_H04	Diagnoses - main ICD10: H04 Disorders of lachrymal system	0.536101	0.591889
0.00923711	0.00213099	0.0075649	0.00227779	UKBB_H7_LACRIMALSYSTEM	Disorders of lacrimal system	0.536101	0.591889
0.0071711	0.00138883	0.00601348	0.00166587	UKBB_M13_ARTHRITISNAS	Ohter specific/unspecified arthritis	0.533746	0.593517
0.0100838	0.00194135	0.0115777	0.00203579	UKBB_20003_1140862382	Treatment/medication code: becotide 50 inhaler	-0.531076	0.595366
0.00974999	0.00212014	0.0115183	0.002571	UKBB_6147_3	Reason for glasses/contact lenses: For just reading/near work as you are getting older (called 'presbyopia')	-0.530637	0.59567
0.00731898	0.00173772	0.00870985	0.00197941	UKBB_20003_1140865800	Treatment/medication code: lactulose product	-0.528052	0.597463
0.00962831	0.00154046	0.0107681	0.00156828	UKBB_20003_1140888552	Treatment/medication code: enalapril	-0.518483	0.604121
0.00790895	0.00195546	0.00924757	0.00171026	UKBB_M47	Diagnoses - main ICD10: M47 Spondylosis	-0.515277	0.606359
0.0348243	0.0078928	0.0396191	0.00497993	UKBB_2877_2	Type of tobacco previously smoked: Hand-rolled cigarettes	-0.513775	0.607409
0.00777412	0.00147793	0.00910764	0.00214719	UKBB_20003_1140888098	Treatment/medication code: fluticasone	-0.511584	0.608942
0.109017	0.0143919	0.119216	0.0139521	UKBB_1737	Childhood sunburn occasions	-0.508852	0.610856
0.149691	0.0103601	0.14138	0.0126563	UKBB_5110_irnt	6mm asymmetry angle (left)	0.508095	0.611387
0.0680138	0.00212573	0.0698079	0.0028201	UKBB_2316	Wheeze or whistling in the chest in last year	-0.508018	0.611441
0.00888425	0.00217144	0.0103935	0.00203977	UKBB_6145_4	Illness, injury, bereavement, stress in last 2 years: Death of a spouse or partner	-0.506601	0.612435
0.0184993	0.00179848	0.0198478	0.00197607	UKBB_2227	Other eye problems	-0.504684	0.613781
0.145207	0.0209514	0.131017	0.0187747	UKBB_3496	Wants to stop smoking	0.504381	0.613993
0.030491	0.00287608	0.0324331	0.00256727	UKBB_3393	Hearing aid user	-0.50377	0.614423
0.0469502	0.00212967	0.0453954	0.0022459	UKBB_6149_100	Mouth/teeth dental problems: None of the above	0.50236	0.615414
0.00561468	0.00159251	0.0068197	0.00180635	UKBB_20003_1140862476	Treatment/medication code: beclazone 50 inhaler	-0.500402	0.616792
0.0710712	0.0116338	0.0616671	0.0147847	UKBB_100400	Standard tea intake	0.499869	0.617167
0.0208769	0.00216672	0.0224935	0.00240529	UKBB_2159	Ever had same-sex intercourse	-0.499381	0.617511
0.0104541	0.00180747	0.0119713	0.00244513	UKBB_OTHER_ILD_CVD_COMORB	Other ILD-related CVD-co-morbidities	-0.498982	0.617792
0.0822806	0.00593781	0.0867994	0.00685861	UKBB_20519	Recent feelings of tiredness or low energy	-0.49812	0.618399
0.0141851	0.00169873	0.0129441	0.00182684	UKBB_6151_7	Fractured bone site(s): Other bones	0.497448	0.618873
0.046687	0.00658574	0.0525949	0.00993387	UKBB_100018_irnt	Retinol	-0.495686	0.620116
0.0212749	0.0056582	0.0250011	0.00507746	UKBB_6140_5	Heating type(s) in home: Solid fuel central heating	-0.490134	0.624039
0.00605257	0.00144343	0.00712188	0.00164502	UKBB_20003_1140866116	Treatment/medication code: frusemide	-0.488602	0.625124
0.0541057	0.00921939	0.0597511	0.00697567	UKBB_5156_irnt	3mm asymmetry index (left)	-0.488312	0.625329
0.00809865	0.00200559	0.00941044	0.00178893	UKBB_I9_HYPERTENSION	Hypertensive diseases	-0.488109	0.625473
0.0102239	0.00176656	0.0115271	0.00200478	UKBB_20003_1140879406	Treatment/medication code: ranitidine	-0.487708	0.625757
0.0413621	0.0022588	0.0430083	0.0025728	UKBB_6162_2	Types of transport used (excluding work): Walk	-0.480815	0.630648
0.0803017	0.00671829	0.0753349	0.00787986	UKBB_5103_irnt	3mm weak meridian angle (left)	0.479651	0.631476
0.0141098	0.00186564	0.015388	0.00191652	UKBB_20003_1141156836	Treatment/medication code: candesartan cilexetil	-0.477899	0.632722
0.164349	0.0432617	0.137067	0.037838	UKBB_1717	Skin colour	0.474684	0.635013
0.0481022	0.00277962	0.046356	0.00241874	UKBB_20111_100	Illnesses of siblings: None of the above (group 1)	0.473923	0.635555
0.00625673	0.00183441	0.00754196	0.00200298	UKBB_J38	Diagnoses - main ICD10: J38 Diseases of vocal cords and larynx, not elsewhere classified	-0.473195	0.636074
0.439312	0.0380173	0.41153	0.0447633	UKBB_12336_irnt	Ventricular rate	0.473057	0.636172
0.256795	0.0113259	0.264727	0.0124299	UKBB_5255_irnt	Intra-ocular pressure, Goldmann-correlated (right)	-0.471646	0.63718
0.0104208	0.00188062	0.00921746	0.00175265	UKBB_N35	Diagnoses - main ICD10: N35 Urethral stricture	0.468108	0.639707
0.438187	0.0791576	0.753484	0.670289	UKBB_5325_4	Ever had refractive laser eye surgery: Both eyes	-0.467144	0.640397
0.0128577	0.00191839	0.0141322	0.00194724	UKBB_M13_SYNOTEND	Disorders of synovium and tendon	-0.466241	0.641043
0.0070761	0.00213466	0.00567913	0.00211593	UKBB_20002_99999	Non-cancer illness code, self-reported: unclassifiable	0.464781	0.642088
0.0667256	0.0237518	0.0801076	0.016778	UKBB_22640_1	Mixture of day and night shifts worked: Shift pattern was worked for whole of job	-0.46018	0.645387
0.00943356	0.0016159	0.0105571	0.00184365	UKBB_K52	Diagnoses - main ICD10: K52 Other non-infective gastro-enteritis and colitis	-0.458299	0.646738
0.00998355	0.00173222	0.0111492	0.00187541	UKBB_20110_4	Illnesses of mother: Bowel cancer	-0.456594	0.647963
0.00622554	0.00156787	0.00733235	0.00185238	UKBB_H7_MACULADEGEN	Degeneration of macula and posterior pole	-0.456071	0.648339
0.00824864	0.00176731	0.0094685	0.00203909	UKBB_20003_1140851812	Treatment/medication code: gtn 400micrograms spray	-0.452074	0.651215
0.0334898	0.00671191	0.038236	0.00827605	UKBB_5292	3mm index of best keratometry results (left)	-0.44541	0.656024
0.135013	0.00475383	0.131789	0.00547932	UKBB_3064_irnt	Peak expiratory flow (PEF)	0.444367	0.656777
0.00572357	0.0015206	0.00466984	0.00183828	UKBB_20003_1141167594	Treatment/medication code: qvar 50 inhaler	0.441691	0.658713
0.0080818	0.00186635	0.00922938	0.00182172	UKBB_N13	Diagnoses - main ICD10: N13 Obstructive and reflux uropathy	-0.440015	0.659926
0.0479602	0.0100613	0.0554871	0.0139053	UKBB_104210	Cucumber intake	-0.438538	0.660996
0.00611449	0.00174547	0.00728355	0.00202877	UKBB_20001_1003	Cancer code, self-reported: skin cancer	-0.436821	0.662241
0.00808668	0.00201627	0.00928956	0.00187716	UKBB_24024_irnt	Average 24-hour sound level of noise pollution	-0.436644	0.66237
0.00931042	0.00173063	0.00816843	0.00197857	UKBB_T85	Diagnoses - main ICD10: T85 Complications of other internal prosthetic devices, implants and grafts	0.434436	0.663972
0.0422435	0.00434106	0.0390948	0.00581395	UKBB_6148_4	Eye problems/disorders: Cataract	0.433945	0.664329
0.0796615	0.0067548	0.0751459	0.00792631	UKBB_5112_irnt	3mm cylindrical power angle (left)	0.433606	0.664574
0.014673	0.0019138	0.0134476	0.00208687	UKBB_20111_6	Illnesses of siblings: Chronic bronchitis/emphysema	0.432765	0.665185
0.0723862	0.00675124	0.0803387	0.0171162	UKBB_20535	Waking too early	-0.432217	0.665584
0.00824562	0.00196943	0.00950865	0.0022099	UKBB_AB1_INFECTIONS	Certain infectious and parasitic diseases	-0.426682	0.669611
0.0851161	0.0028821	0.0869749	0.00327699	UKBB_2217_irnt	Age started wearing glasses or contact lenses	-0.425939	0.670152
0.00669338	0.00156834	0.00780512	0.00209199	UKBB_20003_1140909806	Treatment/medication code: dosulepin	-0.425206	0.670687
0.089706	0.0151265	0.0817564	0.0111133	UKBB_1001	Duration of strenuous sports	0.423527	0.671911
0.00726648	0.00172829	0.00821277	0.00141614	UKBB_J32	Diagnoses - main ICD10: J32 Chronic sinusitis	-0.423514	0.67192
0.0330453	0.00539793	0.03655	0.00628503	UKBB_22506_112	Tobacco smoking: Occasionally	-0.423025	0.672277
0.0081042	0.00201543	0.00926465	0.00187066	UKBB_24023_irnt	Average 16-hour sound level of noise pollution	-0.422017	0.673012
0.0080816	0.00201357	0.0092457	0.00188905	UKBB_24021_irnt	Average evening sound level of noise pollution	-0.421625	0.673299
0.00417562	0.00133216	0.00521705	0.00208068	UKBB_20003_1140873548	Treatment/medication code: oxytetracycline	-0.42153	0.673368
0.00843158	0.00208033	0.00730765	0.00169568	UKBB_24015	Sum of road length of major roads within 100m	0.418774	0.675382
0.00673767	0.00157945	0.00574461	0.00177746	UKBB_K13	Diagnoses - main ICD10: K13 Other diseases of lip and oral mucosa	0.417634	0.676215
0.00712806	0.00149317	0.00818125	0.00204858	UKBB_20003_1140871024	Treatment/medication code: vitamin b compound tablet	-0.415461	0.677804
0.0407811	0.0073939	0.0462974	0.0110926	UKBB_100920_2103	Type milk consumed: skimmed	-0.413789	0.679028
0.267195	0.00888456	0.27246	0.00933344	UKBB_23107_irnt	Impedance of leg (right)	-0.408561	0.682862
0.00785345	0.00223557	0.00664169	0.00195174	UKBB_K11_PERITON	Diseases of peritoneum	0.408322	0.683038
0.00807814	0.00201458	0.00920046	0.00187104	UKBB_24020_irnt	Average daytime sound level of noise pollution	-0.408203	0.683125
0.00807556	0.00201493	0.00919685	0.00187048	UKBB_24022_irnt	Average night-time sound level of noise pollution	-0.407844	0.683388
0.0383343	0.00533182	0.0336763	0.0102332	UKBB_22604_2	Work hours - lumped category: 20 to less-than-30 hours	0.403679	0.686449
0.0140929	0.00195233	0.0152207	0.00206064	UKBB_20003_1140916356	Treatment/medication code: losartan	-0.397285	0.691157
0.0579722	0.0028753	0.0596593	0.00314212	UKBB_1787	Maternal smoking around birth	-0.396109	0.692024
0.00910306	0.00162698	0.00810156	0.00195177	UKBB_XVII_MALFORMAT_ABNORMAL	Congenital malformations, deformations and chromosomal abnormalities	0.394144	0.693475
0.0234577	0.00205836	0.0247215	0.00247087	UKBB_2207	Wears glasses or contact lenses	-0.392958	0.69435
0.0110529	0.00190202	0.00999298	0.00191329	UKBB_20002_1112	Non-cancer illness code, self-reported: chronic obstructive airways disease/copd	0.392874	0.694412
0.00485616	0.00194411	0.00587891	0.00174424	UKBB_20003_1140874896	Treatment/medication code: hydrocortisone	-0.391575	0.695372
0.0450443	0.0116379	0.0392577	0.00910796	UKBB_20079_4	Day-of-week questionnaire completion requested: Thursday	0.391558	0.695385
0.00577014	0.00166359	0.004771	0.0019472	UKBB_Z43	Diagnoses - main ICD10: Z43 Attention to artificial openings	0.390126	0.696443
0.860955	1.32976	0.341157	0.102508	UKBB_20113_101	Illnesses of adopted mother: None of the above (group 2)	0.389742	0.696728
0.0138375	0.00185682	0.0127769	0.00200309	UKBB_1835	Mother still alive	0.388332	0.697771
0.00971173	0.00180145	0.0107131	0.00184564	UKBB_20003_1140862148	Treatment/medication code: serevent 25mcg inhaler	-0.38825	0.697831
0.135099	0.00459398	0.137587	0.00448655	UKBB_6150_100	Vascular/heart problems diagnosed by doctor: None of the above	-0.387433	0.698435
0.0122356	0.00449503	0.00979111	0.00443022	UKBB_4276	Number of triplets attempted (right)	0.387319	0.69852
0.0109345	0.00222404	0.0120581	0.00186659	UKBB_M65	Diagnoses - main ICD10: M65 Synovitis and tenosynovitis	-0.386973	0.698776
0.00629944	0.00201056	0.00736165	0.0018792	UKBB_K08	Diagnoses - main ICD10: K08 Other disorders of teeth and supporting structures	-0.385972	0.699517
0.97746	2.074	0.178496	0.00133098	UKBB_20112_101	Illnesses of adopted father: None of the above (group 2)	0.385228	0.700068
0.00911267	0.00154515	0.0101522	0.00222096	UKBB_M13_ADHCAPSULITIS	Adhesive capsulitis of shoulder	-0.384233	0.700806
0.0370217	0.00741744	0.0430801	0.0140462	UKBB_20090_389	Type of fat/oil used in cooking: Unknown/other soft margarine	-0.381407	0.702901
0.0151225	0.0019115	0.0140645	0.00202105	UKBB_20003_1141192736	Treatment/medication code: ezetimibe	0.380361	0.703678
0.0458037	0.00184073	0.0470218	0.002648	UKBB_2060	Frequency of unenthusiasm / disinterest in last 2 weeks	-0.377705	0.70565
0.783755	0.122076	0.978414	0.501427	UKBB_20113_100	Illnesses of adopted mother: None of the above (group 1)	-0.377192	0.706031
0.0543104	0.00964051	0.0489434	0.0104681	UKBB_104090	Side salad intake	0.377133	0.706075
0.0291392	0.00642129	0.0244052	0.0108027	UKBB_20079_5	Day-of-week questionnaire completion requested: Friday	0.3767	0.706396
0.00551072	0.00153666	0.00465154	0.00170198	UKBB_R42	Diagnoses - main ICD10: R42 Dizziness and giddiness	0.374689	0.707891
0.01028	0.00186268	0.00927404	0.00193856	UKBB_20003_1140879428	Treatment/medication code: mebeverine	0.374164	0.708282
0.0349881	0.0025384	0.0362485	0.00223324	UKBB_6179_1	Mineral and other dietary supplements: Fish oil (including cod liver oil)	-0.372781	0.709312
0.00897443	0.00184042	0.00989368	0.00169102	UKBB_R06	Diagnoses - main ICD10: R06 Abnormalities of breathing	-0.367795	0.713026
0.448333	0.0181716	0.457828	0.0183434	UKBB_5098_irnt	6mm weak meridian (right)	-0.367708	0.713091
0.00835017	0.00187566	0.00745573	0.00155749	UKBB_I9_CONDUCTIO	Conduction disorders	0.366874	0.713713
0.0090016	0.00158386	0.00802211	0.002159	UKBB_20002_1297	Non-cancer illness code, self-reported: muscle/soft tissue problem	0.365802	0.714513
0.0718848	0.0111378	0.0667013	0.00885179	UKBB_100890	Milk added to cereal	0.364351	0.715596
0.00888424	0.00183678	0.00991532	0.00217127	UKBB_6139_1	Gas or solid-fuel cooking/heating: A gas hob or gas cooker	-0.362552	0.71694
0.0069537	0.00153422	0.00604307	0.00201548	UKBB_20002_1242	Non-cancer illness code, self-reported: eye/eyelid problem	0.359512	0.719212
0.0982027	0.0182031	0.0895532	0.0157687	UKBB_5674	Severity of manic/irritable episodes	0.359153	0.719481
0.419741	0.0188689	0.429474	0.0198946	UKBB_5099_irnt	3mm weak meridian (right)	-0.354951	0.722626
0.0361465	0.00483724	0.0383108	0.00374531	UKBB_2624	Frequency of heavy DIY in last 4 weeks	-0.35378	0.723504
0.0158981	0.00188058	0.0169281	0.00223565	UKBB_6179_4	Mineral and other dietary supplements: Zinc	-0.352548	0.724427
0.00951081	0.00206806	0.0084575	0.00216965	UKBB_Z47	Diagnoses - main ICD10: Z47 Other orthopaedic follow-up care	0.35141	0.725281
0.00943317	0.0014631	0.0103326	0.00214602	UKBB_20003_1140911732	Treatment/medication code: garlic product	-0.346295	0.729121
0.00703468	0.00140663	0.00630744	0.00156083	UKBB_M13	Diagnoses - main ICD10: M13 Other arthritis	0.346115	0.729257
0.00703468	0.00140663	0.00630744	0.00156083	UKBB_RHEU_ARTHRITIS_OTH	Other arthritis (FG)	0.346115	0.729257
0.335617	0.0117279	0.342351	0.0155651	UKBB_4119_irnt	Ankle spacing width (right)	-0.34555	0.729681
0.0074472	0.0012707	0.00826685	0.00201544	UKBB_20003_1140876076	Treatment/medication code: flixonase 50micrograms aqueous nasal spray	-0.344017	0.730833
0.0356169	0.00430641	0.0334029	0.00482946	UKBB_4244_irnt	Mean signal-to-noise ratio (SNR), (right)	0.342156	0.732233
0.0292445	0.00273215	0.0306384	0.00302335	UKBB_3526_irnt	Mother's age at death	-0.342077	0.732293
0.00681521	0.00131226	0.00604296	0.001847	UKBB_M13_SCIATICA	Siatica+with lumbago	0.340841	0.733223
0.00555001	0.00140216	0.00472842	0.00199459	UKBB_20002_1416	Non-cancer illness code, self-reported: chronic sinusitis	0.336976	0.736135
0.0201874	0.0017632	0.0210832	0.00200704	UKBB_M13_DORSALGIA	Dorsalgia	-0.335301	0.737398
0.0201874	0.0017632	0.0210832	0.00200704	UKBB_M54	Diagnoses - main ICD10: M54 Dorsalgia	-0.335301	0.737398
0.0293223	0.00465034	0.0315779	0.00494837	UKBB_4803_12	Tinnitus: Yes, now a lot of the time	-0.33217	0.739761
0.00983307	0.00173946	0.00894696	0.00210047	UKBB_M13_POLYARTHROPATHIES	#Polyarthropathies	0.324912	0.745248
0.0188824	0.00207487	0.0198406	0.00211005	UKBB_20002_1474	Non-cancer illness code, self-reported: hiatus hernia	-0.323778	0.746106
0.415057	0.0528545	0.392512	0.0456308	UKBB_30100_irnt	Mean platelet (thrombocyte) volume	0.322869	0.746795
0.00937522	0.00188912	0.00853725	0.00182747	UKBB_H00	Diagnoses - main ICD10: H00 Hordeolum and chalazion	0.318817	0.749866
0.259265	0.00785552	0.255398	0.00927193	UKBB_23124_irnt	Arm fat mass (left)	0.318281	0.750272
0.00753259	0.00139234	0.00680488	0.0018248	UKBB_41248_1002	Destinations on discharge from hospital (recoded): Usual Place of residence: Living alone	0.317038	0.751215
0.033917	0.00204841	0.0350343	0.00287155	UKBB_1150_1	Usual side of head for mobile phone use: Left	-0.316744	0.751438
0.0236188	0.00262134	0.0246938	0.0021604	UKBB_1608	Average weekly fortified wine intake	-0.316462	0.751652
0.019111	0.0060567	0.0162412	0.00678582	UKBB_5276	Index of best refractometry result (left)	0.315514	0.752372
0.00850932	0.00189771	0.00939691	0.00209656	UKBB_I_INFECT_PARASIT	Certain infectious and parasitic diseases	-0.313873	0.753617
0.0141016	0.00191809	0.0149305	0.00188411	UKBB_6155_2	Vitamin and mineral supplements: Vitamin B	-0.308265	0.75788
0.0960382	0.0148509	0.103087	0.0174501	UKBB_4814	Tinnitus severity/nuisance	-0.307641	0.758356
0.0961637	0.0115927	0.101375	0.012545	UKBB_100150	Drinking water intake	-0.305104	0.760287
0.00477571	0.00146561	0.00404187	0.00194456	UKBB_R94	Diagnoses - main ICD10: R94 Abnormal results of function studies	0.301368	0.763134
0.00441879	0.00165487	0.00364229	0.00200186	UKBB_Z13	Diagnoses - main ICD10: Z13 Special screening examination for other diseases and disorders	0.298962	0.764969
0.00855831	0.00181469	0.00930375	0.00174792	UKBB_S42	Diagnoses - main ICD10: S42 Fracture of shoulder and upper arm	-0.295859	0.767338
0.00618565	0.00190129	0.00524562	0.00254891	UKBB_R39	Diagnoses - main ICD10: R39 Other symptoms and signs involving the urinary system	0.295616	0.767523
0.0589807	0.00830155	0.0629481	0.0106909	UKBB_6017	Able to walk or cycle unaided for 10 minutes	-0.293108	0.76944
0.00764449	0.00213586	0.00688728	0.00146252	UKBB_20002_1077	Non-cancer illness code, self-reported: heart arrhythmia	0.292519	0.76989
0.0689991	0.00756309	0.0638886	0.0158255	UKBB_104670	Vitamin supplement user	0.291364	0.770773
0.0408633	0.00412121	0.0432114	0.00704018	UKBB_20528	Diagnosed with life-threatening illness	-0.287839	0.77347
0.0118143	0.00190608	0.0126108	0.00202626	UKBB_6151_6	Fractured bone site(s): Arm	-0.286335	0.774622
0.119198	0.0207642	0.126264	0.0133531	UKBB_3446_2	Type of tobacco currently smoked: Hand-rolled cigarettes	-0.286223	0.774707
0.0336942	0.00287655	0.0349495	0.00338368	UKBB_777	Frequency of travelling from home to job workplace	-0.282641	0.777452
0.0793568	0.00570838	0.0770201	0.00631684	UKBB_20441	Ever had prolonged loss of interest in normal activities	0.274447	0.783741
0.00833008	0.00175706	0.00909602	0.00218726	UKBB_20003_1140926732	Treatment/medication code: meloxicam	-0.273002	0.784852
0.03387	0.00565377	0.0361725	0.00625894	UKBB_4642	Ever manic/hyper for 2 days	-0.272991	0.78486
0.0107541	0.00194851	0.0100053	0.00196599	UKBB_M13_GANGLION	Ganglion	0.270531	0.786752
0.0398689	0.00282564	0.0410128	0.00315758	UKBB_1807_irnt	Father's age at death	-0.269966	0.787186
0.0777105	0.00452504	0.0800981	0.00761449	UKBB_5001	FI7 : synonym	-0.269551	0.787506
0.00739059	0.00186314	0.00668985	0.00189622	UKBB_20002_1421	Non-cancer illness code, self-reported: meniere's disease	0.263597	0.79209
0.00802167	0.00168308	0.00735191	0.00191172	UKBB_20003_1141164086	Treatment/medication code: salmeterol+fluticasone propionate	0.262956	0.792585
0.00526936	0.00167088	0.00461063	0.0018705	UKBB_20003_1140869930	Treatment/medication code: azathioprine	0.262638	0.792829
0.0203356	0.0020348	0.0196153	0.00186381	UKBB_6155_3	Vitamin and mineral supplements: Vitamin C	0.261054	0.794051
0.0489032	0.00557262	0.0511157	0.0064092	UKBB_4674	Private healthcare	-0.260503	0.794475
0.00643959	0.00166514	0.00715954	0.00220775	UKBB_K61	Diagnoses - main ICD10: K61 Abscess of anal and rectal regions	-0.260351	0.794593
0.021914	0.00547583	0.0242222	0.0071407	UKBB_22129	Doctor diagnosed chronic bronchitis	-0.256504	0.797561
0.182218	0.0233349	0.190309	0.0213218	UKBB_3456	Number of cigarettes currently smoked daily (current cigarette smokers)	-0.255964	0.797979
0.0820576	0.00421274	0.0800271	0.00684749	UKBB_4195_irnt	Pulse wave reflection index	0.252561	0.800607
0.0217616	0.00182917	0.021056	0.0021382	UKBB_20003_1140871310	Treatment/medication code: ibuprofen	0.250764	0.801997
0.0111426	0.00190236	0.0104785	0.00185304	UKBB_Z46	Diagnoses - main ICD10: Z46 Fitting and adjustment of other devices	0.250047	0.802551
0.22661	0.025227	0.234518	0.01939	UKBB_5699	FI10 : arithmetic sequence recognition	-0.248525	0.803728
0.00596173	0.00133325	0.00651549	0.00182572	UKBB_20002_1135	Non-cancer illness code, self-reported: stomach disorder	-0.24495	0.806495
0.27418	0.0229887	0.266553	0.0210155	UKBB_30090_irnt	Platelet crit	0.244874	0.806554
0.0111237	0.00179624	0.0104424	0.00212689	UKBB_J10_ASTHMA_MAIN	Asthma	0.244709	0.806682
0.0467724	0.00483019	0.04499	0.00552878	UKBB_20491	Someone to take to doctor when needed as a child	0.242779	0.808177
0.0105693	0.00187463	0.0112789	0.00228177	UKBB_20003_1193	Treatment/medication code: omega-3/fish oil supplement	-0.240271	0.81012
0.00647468	0.00149239	0.00585639	0.00213281	UKBB_20002_1651	Non-cancer illness code, self-reported: fracture lower leg / ankle	0.23752	0.812253
0.125808	0.0115435	0.129711	0.0117833	UKBB_2887	Number of cigarettes previously smoked daily	-0.236566	0.812994
0.0100828	0.00195369	0.0107543	0.00207982	UKBB_COLITNONINFNAS	Noninfectious colitis NAS	-0.235355	0.813933
0.0441785	0.00413758	0.0459248	0.00619676	UKBB_4270	Volume level set by participant (left)	-0.234367	0.8147
0.0481119	0.00682226	0.0505021	0.00769343	UKBB_5089_irnt	Astigmatism angle (left)	-0.232443	0.816194
0.0549749	0.00426269	0.0562851	0.00380033	UKBB_20077	Number of diet questionnaires completed	-0.229429	0.818535
0.0352977	0.0027378	0.0343174	0.00330419	UKBB_981	Duration walking for pleasure	0.228447	0.819299
0.283196	0.029819	0.291282	0.0191684	UKBB_5779	FI11 : antonym	-0.228108	0.819562
0.0063357	0.00153331	0.0068479	0.00169478	UKBB_20002_1142	Non-cancer illness code, self-reported: gastric/stomach ulcers	-0.224111	0.822671
0.0805757	0.00902712	0.0834626	0.0092952	UKBB_5102_irnt	6mm weak meridian angle (left)	-0.222802	0.82369
0.00722198	0.00169026	0.00775296	0.00169198	UKBB_Z45	Diagnoses - main ICD10: Z45 Adjustment and management of implanted device	-0.222017	0.824301
0.0456069	0.00254235	0.0463593	0.00233739	UKBB_6160_1	Leisure/social activities: Sports club or gym	-0.217868	0.827532
0.453088	0.0167383	0.459051	0.021702	UKBB_5097_irnt	6mm weak meridian (left)	-0.217542	0.827786
0.209724	0.0168756	0.214714	0.0155444	UKBB_5556	FI9 : concept interpolation	-0.217469	0.827843
0.00642743	0.0015194	0.00693787	0.00181638	UKBB_20003_1141150944	Treatment/medication code: nasonex 0.05% aqueous nasal spray	-0.215551	0.829338
0.00816197	0.00183325	0.00879009	0.00227191	UKBB_20003_1141182628	Treatment/medication code: tiotropium	-0.215161	0.829642
0.0590551	0.00459194	0.0574899	0.00572496	UKBB_30220_irnt	Basophill percentage	0.213266	0.831119
0.00774379	0.00161152	0.00827317	0.00189329	UKBB_K30	Diagnoses - main ICD10: K30 Dyspepsia	-0.21292	0.831389
0.0715517	0.00713923	0.0696321	0.00571647	UKBB_6157_3	Why stopped smoking: Health precaution	0.209885	0.833757
0.00733906	0.00156202	0.00786928	0.00200937	UKBB_20002_1412	Non-cancer illness code, self-reported: bronchitis	-0.208332	0.83497
0.259252	0.00796822	0.256742	0.00908684	UKBB_23120_irnt	Arm fat mass (right)	0.207716	0.835451
0.265809	0.00881894	0.268469	0.00932269	UKBB_23108_irnt	Impedance of leg (left)	-0.207262	0.835805
0.00689075	0.00178466	0.00744038	0.00200217	UKBB_BRONCHITIS	Bronchitis	-0.204924	0.837631
0.0491022	0.00998979	0.0522445	0.0117098	UKBB_1747_3	Hair colour (natural, before greying): Light brown	-0.20415	0.838237
0.0791029	0.00561891	0.0775446	0.00522038	UKBB_4598	Ever depressed for a whole week	0.203183	0.838992
0.00828733	0.00176783	0.008756	0.00152513	UKBB_20003_99999	Treatment/medication code: Free-text entry, unable to be coded	-0.200734	0.840907
0.0264287	0.0035562	0.0277697	0.00570663	UKBB_4803_13	Tinnitus: Yes, now some of the time	-0.199438	0.84192
0.0320837	0.00613328	0.0338553	0.00649194	UKBB_22618_1	Breathing problems improved/stopped away from workplace or on holiday: Yes	-0.198359	0.842764
0.0050695	0.00170449	0.00562068	0.00221558	UKBB_20003_1140863144	Treatment/medication code: zopiclone	-0.197175	0.843691
0.0359192	0.00607172	0.0336622	0.00971889	UKBB_20096_1	Size of red wine glass drunk: small (125ml)	0.196952	0.843865
0.00914228	0.00162674	0.00964792	0.0020022	UKBB_20003_1141145660	Treatment/medication code: valsartan	-0.196003	0.844608
0.00795224	0.00157755	0.00845272	0.00202464	UKBB_20002_1266	Non-cancer illness code, self-reported: head injury	-0.194994	0.845398
0.0315429	0.00265532	0.0308196	0.00265431	UKBB_1677	Breastfed as a baby	0.192647	0.847236
0.109313	0.0116456	0.105219	0.0179198	UKBB_6156_100	Manic/hyper symptoms: None of the above	0.191567	0.848081
0.075944	0.00475695	0.0772805	0.00513293	UKBB_4631	Ever unenthusiastic/disinterested for a whole week	-0.19098	0.848542
0.0105084	0.00167517	0.0110165	0.00209391	UKBB_M67	Diagnoses - main ICD10: M67 Other disorders of synovium and tendon	-0.189473	0.849722
0.422702	0.0191604	0.428019	0.0212706	UKBB_5096_irnt	3mm weak meridian (left)	-0.185741	0.852648
0.00534021	0.00178342	0.00486952	0.00184064	UKBB_R50	Diagnoses - main ICD10: R50 Fever of unknown origin	0.183656	0.854283
0.0185836	0.00211158	0.0191367	0.0021573	UKBB_1259	Smoking/smokers in household	-0.183219	0.854626
0.180116	0.150317	0.144986	0.121442	UKBB_1747_2	Hair colour (natural, before greying): Red	0.181793	0.855745
0.102516	0.0133745	0.106149	0.0152162	UKBB_20420_irnt	Longest period spent worried or anxious	-0.179323	0.857684
0.255135	0.00708503	0.253503	0.00618754	UKBB_23111_irnt	Leg fat percentage (right)	0.173468	0.862284
0.00717221	0.00138625	0.00674514	0.00207005	UKBB_K11_CHRONGASTR	Chronic gastritis	0.171421	0.863893
0.0391288	0.00700367	0.0408694	0.00736923	UKBB_2355	Most recent bowel cancer screening	-0.171217	0.864053
0.00912241	0.00155636	0.0095413	0.001905	UKBB_6147_5	Reason for glasses/contact lenses: For a 'squint' or 'turn' in an eye since childhood (called 'strabismus')	-0.170282	0.864788
0.048964	0.00892485	0.0463435	0.0129313	UKBB_103060	Poultry intake	0.166782	0.867541
0.0103446	0.00133472	0.00998136	0.00172603	UKBB_K43	Diagnoses - main ICD10: K43 Ventral hernia	0.166487	0.867773
0.00570399	0.00131922	0.00604571	0.0015961	UKBB_20002_1467	Non-cancer illness code, self-reported: other joint disorder	-0.165024	0.868925
0.042067	0.00521228	0.0431763	0.00427103	UKBB_20021_irnt	Speech-reception-threshold (SRT) estimate (right)	-0.164613	0.869248
0.0230462	0.00206537	0.0234806	0.00172003	UKBB_24019_irnt	Particulate matter air pollution (pm10); 2007	-0.161629	0.871598
0.00780025	0.00153706	0.00821087	0.00206441	UKBB_G45	Diagnoses - main ICD10: G45 Transient cerebral ischaemic attacks and related syndromes	-0.159541	0.873243
0.0297318	0.00341541	0.0305381	0.00379137	UKBB_3637	Frequency of other exercises in last 4 weeks	-0.157998	0.874458
0.224181	0.0218328	0.228928	0.0210338	UKBB_30260_irnt	Mean reticulocyte volume	-0.15656	0.875592
0.0488788	0.00560678	0.047616	0.00582027	UKBB_4836	Loud music exposure frequency	0.156265	0.875824
0.0094319	0.0017806	0.00987096	0.00220643	UKBB_C3_BRONCHUS_LUNG	Malignant neoplasm of bronchus and lung	-0.154856	0.876935
0.10888	0.00799474	0.107146	0.00793065	UKBB_5107_irnt	3mm strong meridian angle (right)	0.153957	0.877644
0.0162773	0.0017507	0.0158675	0.00205394	UKBB_6142_2	Current employment status: Retired	0.151864	0.879294
0.0040387	0.0014177	0.00443931	0.00222953	UKBB_H7_RETINALDISOTH	Other retinal disorders	-0.151624	0.879483
0.0403494	0.00190066	0.0398781	0.00258071	UKBB_20003_2038460150	Treatment/medication code: paracetamol	0.147064	0.883081
0.0873841	0.00853145	0.0857075	0.00757475	UKBB_5108_irnt	3mm asymmetry angle (right)	0.146959	0.883164
0.0696581	0.0128531	0.0724351	0.0140723	UKBB_3159	Smoked cigarette or pipe within last hour	-0.145709	0.884151
0.106806	0.0182631	0.110362	0.0162541	UKBB_22507_irnt	Age of stopping smoking	-0.145465	0.884344
0.0937797	0.0165833	0.0969393	0.0141024	UKBB_84_irnt	Cancer year/age first occurred	-0.145142	0.884599
0.255793	0.00710756	0.257138	0.00647622	UKBB_23115_irnt	Leg fat percentage (left)	-0.139801	0.888817
0.0541298	0.00625013	0.0552163	0.00464955	UKBB_2634	Duration of heavy DIY	-0.139475	0.889075
0.314918	0.0113244	0.317134	0.0111827	UKBB_23114_irnt	Leg predicted mass (right)	-0.139227	0.889271
0.018072	0.00180347	0.0177269	0.00173415	UKBB_20003_1140864992	Treatment/medication code: tramadol	0.13794	0.890288
0.0190096	0.00195298	0.0185752	0.00251787	UKBB_X_RESPIRATORY	Diseases of the respiratory system	0.136324	0.891565
0.0805927	0.0087396	0.0823455	0.00944821	UKBB_5113_irnt	6mm cylindrical power angle (left)	-0.136186	0.891674
0.0649644	0.00724601	0.0663906	0.00758051	UKBB_5115_irnt	3mm cylindrical power angle (right)	-0.136002	0.89182
0.0237213	0.00190483	0.0233774	0.00175937	UKBB_XIX_INJURY_POISON	Injury, poisoning and certain other consequences of external causes	0.132603	0.894507
0.00742236	0.00192433	0.00777246	0.00183764	UKBB_S61	Diagnoses - main ICD10: S61 Open wound of wrist and hand	-0.131574	0.895321
0.0191919	0.00335062	0.0197165	0.00222493	UKBB_129_irnt	Place of birth in UK - north co-ordinate	-0.130437	0.896221
0.00874766	0.00172272	0.00840123	0.00207739	UKBB_K31	Diagnoses - main ICD10: K31 Other diseases of stomach and duodenum	0.128368	0.897858
0.00690424	0.00147491	0.00657393	0.00210958	UKBB_20002_1125	Non-cancer illness code, self-reported: pleurisy	0.128325	0.897892
0.24056	0.0452561	0.232805	0.0406672	UKBB_6158_1	Why reduced smoking: Illness or ill health	0.127463	0.898574
0.00798858	0.00190741	0.00765009	0.00217163	UKBB_20003_1199	Treatment/medication code: food supplement/plant/herbal extract	0.117108	0.906774
0.0657765	0.0028885	0.0652829	0.00313546	UKBB_1488_irnt	Tea intake	0.115789	0.90782
0.086647	0.00730472	0.0853785	0.00827293	UKBB_5118_irnt	6mm cylindrical power (left)	0.114932	0.908499
0.00909547	0.00193316	0.00879602	0.0018115	UKBB_H7_CHALAZION	Chalazion	0.11303	0.910007
0.0572173	0.00207243	0.0575584	0.00223022	UKBB_6164_2	Types of physical activity in last 4 weeks: Other exercises (eg: swimming, cycling, keep fit, bowling)	-0.112033	0.910797
0.00827547	0.00173986	0.00802653	0.00157222	UKBB_6142_7	Current employment status: Full or part-time student	0.10616	0.915456
0.0232878	0.00185981	0.0229738	0.00230477	UKBB_20003_1140860696	Treatment/medication code: lisinopril	0.106024	0.915563
0.0120199	0.00185426	0.0117535	0.00172928	UKBB_20003_1140874420	Treatment/medication code: quinine	0.105081	0.916311
0.0185087	0.00194965	0.0188435	0.00253962	UKBB_COPD_EXCL	COPD differential diagnosis	-0.104561	0.916724
0.0185087	0.00194965	0.0188435	0.00253962	UKBB_ILD_DIFF_DG	ILD differential diagnosis	-0.104561	0.916724
0.0339902	0.0130186	0.0357689	0.0111311	UKBB_102190	Cake intake	-0.103849	0.917289
0.231227	0.0217668	0.228197	0.0205041	UKBB_30270_irnt	Mean sphered cell volume	0.101342	0.919279
0.0358142	0.00513281	0.0350934	0.00518876	UKBB_20548_6	Manifestations of mania or irritability: I was more creative or had more ideas than usual	0.0987585	0.92133
0.0411218	0.00603552	0.042025	0.00700427	UKBB_22611_0	Workplace had a lot of cigarette smoke from other people smoking: Rarely/never	-0.0976861	0.922182
0.00986336	0.00182699	0.0100952	0.00155203	UKBB_1767	Adopted as a child	-0.0967252	0.922945
0.100435	0.0133372	0.0981933	0.0192285	UKBB_22650_1	Night shifts worked: Shift pattern was worked for whole of job	0.0958114	0.92367
0.03151	0.00414612	0.0320699	0.00433007	UKBB_4935	FI1 : numeric addition test	-0.0933985	0.925587
0.0410683	0.00509976	0.0418544	0.00689943	UKBB_20548_7	Manifestations of mania or irritability: I was easily distracted	-0.0916264	0.926995
0.313538	0.0110068	0.312125	0.0110419	UKBB_23118_irnt	Leg predicted mass (left)	0.0906502	0.927771
0.0372014	0.00966002	0.0359079	0.0106626	UKBB_6072_7	OCT measured (left): Not performed - other reason	0.089901	0.928366
0.0825779	0.0194262	0.0803772	0.0168616	UKBB_22630_0	Day shifts worked: Shift pattern was worked for some (but not all) of job	0.0855522	0.931822
0.0373374	0.00232729	0.0376317	0.00253827	UKBB_1150_2	Usual side of head for mobile phone use: Right	-0.0854521	0.931902
0.006469	0.00134004	0.00626907	0.0019495	UKBB_I9_NONRHEVALV	Non-rheumatic valve diseases	0.0845152	0.932647
0.251614	0.00745764	0.250716	0.00759915	UKBB_23127_irnt	Trunk fat percentage	0.0843504	0.932778
0.0208983	0.00227511	0.0206461	0.00200491	UKBB_20075_irnt	Home location at assessment - north co-ordinate (rounded)	0.0831358	0.933744
0.0140809	0.00155408	0.0138816	0.00184208	UKBB_COPD_EARLYANDLATER	COPD, early/later onset	0.0827079	0.934084
0.0695809	0.00935778	0.0707906	0.0113249	UKBB_5992	ECG, phase duration	-0.0823441	0.934373
0.0207991	0.00239298	0.020529	0.00241937	UKBB_1468_1	Cereal type: Bran cereal (e.g. All Bran, Branflakes)	0.0793778	0.936732
0.0103545	0.0017021	0.0105503	0.00185812	UKBB_T39	Diagnoses - main ICD10: T39 Poisoning by nonopioid analgesics, antipyretics and antirheumatics	-0.0777075	0.938061
0.0162398	0.00171151	0.0160398	0.00233314	UKBB_K44	Diagnoses - main ICD10: K44 Diaphragmatic hernia	0.0691055	0.944906
0.0346665	0.00819949	0.035584	0.0105581	UKBB_104910	Time spent doing moderate physical activity	-0.068637	0.945279
0.0352497	0.00397063	0.0347805	0.00591474	UKBB_20518	Recent changes in speed/amount of moving or speaking	0.0658564	0.947492
0.0373986	0.00767015	0.0381919	0.00936188	UKBB_20090_355	Type of fat/oil used in cooking: Vegetable oil	-0.0655455	0.94774
0.0485674	0.00547738	0.0479985	0.00696958	UKBB_20548_3	Manifestations of mania or irritability: My thoughts were racing	0.064171	0.948834
0.2193	0.0153714	0.218028	0.0127572	UKBB_30240_irnt	Reticulocyte percentage	0.0636322	0.949263
0.00945342	0.00172231	0.00929238	0.00197997	UKBB_20003_1140867888	Treatment/medication code: paroxetine	0.0613663	0.951068
0.231246	0.0165673	0.229961	0.0131664	UKBB_30290_irnt	High light scatter reticulocyte percentage	0.0607496	0.951559
0.254123	0.0257393	0.257098	0.0438855	UKBB_5855_2	Which eye(s) affected by astigmatism: Left eye	-0.0584615	0.953381
0.0692054	0.00241379	0.0689903	0.00303802	UKBB_1309	Fresh fruit intake	0.0554351	0.955792
0.0106495	0.0017608	0.0105172	0.00196496	UKBB_20003_1140923350	Treatment/medication code: co-dydramol	0.050116	0.96003
0.00744239	0.00186821	0.00732301	0.00198023	UKBB_AB1_VIRAL_SKIN_MUCOUS_MEMBRANE	Viral infections characterized by skin and mucous membrane lesions	0.0438539	0.965021
0.035173	0.00894133	0.035706	0.00852496	UKBB_6070_7	OCT measured (right): Not performed - other reason	-0.0431459	0.965585
0.0656179	0.00751184	0.0660642	0.00758737	UKBB_5100_irnt	3mm weak meridian angle (right)	-0.0418043	0.966655
0.00826525	0.00151541	0.00817343	0.00171581	UKBB_L82	Diagnoses - main ICD10: L82 Seborrhoeic keratosis	0.0401085	0.968007
0.031321	0.00190339	0.0314351	0.00220022	UKBB_6179_2	Mineral and other dietary supplements: Glucosamine	-0.0392161	0.968718
0.0811506	0.00473648	0.0814709	0.0067727	UKBB_20502	Ever had period extreme irritability	-0.0387558	0.969085
0.0107821	0.00188063	0.0108786	0.00178085	UKBB_6144_3	Never eat eggs, dairy, wheat, sugar: Wheat products	-0.0372523	0.970284
0.04623	0.00489519	0.0459882	0.00469912	UKBB_20548_1	Manifestations of mania or irritability: I was more talkative than usual	0.0356241	0.971582
0.0115953	0.00149521	0.0116906	0.0022479	UKBB_680_4	Own or rent accommodation lived in: Rent - from private landlord or letting agency	-0.0353033	0.971838
0.008323	0.00144192	0.00840973	0.00205441	UKBB_PRIM_KNEEARTHROSIS	Primary gonarthrosis, bilateral	-0.0345514	0.972437
0.00614143	0.00182755	0.00604223	0.00236781	UKBB_41248_2000	Destinations on discharge from hospital (recoded): Temporary place of residence	0.0331637	0.973544
0.0130184	0.00187041	0.0131159	0.00232517	UKBB_20003_1140881856	Treatment/medication code: salbutamol	-0.0326954	0.973917
0.00715593	0.00188916	0.00707549	0.00186894	UKBB_20003_1140862572	Treatment/medication code: budesonide	0.0302729	0.975849
0.0286041	0.00233551	0.0285072	0.00266707	UKBB_30160	Basophill count	0.0273375	0.978191
0.0255798	0.00373614	0.0256928	0.00442196	UKBB_4803_14	Tinnitus: Yes, but not now, but have in the past	-0.0195234	0.984424
0.0077452	0.0018609	0.00769286	0.00195878	UKBB_20003_1141146138	Treatment/medication code: lipitor 10mg tablet	0.0193741	0.984543
0.0794289	0.00863855	0.0790816	0.0161016	UKBB_20534	Sleeping too much	0.0190078	0.984835
0.00801909	0.00162593	0.00797021	0.0020791	UKBB_20003_1140852976	Treatment/medication code: multivitamins	0.0185176	0.985226
0.0233041	0.0024377	0.0232417	0.0024018	UKBB_709	Number in household	0.0182434	0.985445
0.106981	0.0123373	0.107266	0.0107605	UKBB_5105_irnt	6mm strong meridian angle (left)	-0.0174077	0.986111
0.00427587	0.00170784	0.00431561	0.00184536	UKBB_A09	Diagnoses - main ICD10: A09 Diarrhoea and gastro-enteritis of presumed infectious origin	-0.0158029	0.987392
0.0188527	0.00255855	0.0189109	0.00297419	UKBB_20074_irnt	Home location at assessment - east co-ordinate (rounded)	-0.0148304	0.988168
0.101319	0.00801791	0.101471	0.00872091	UKBB_5104_irnt	3mm strong meridian angle (left)	-0.0128197	0.989772
0.0434632	0.0103937	0.0436711	0.0132128	UKBB_100920_0	Type milk consumed: did not have milk	-0.0123659	0.990134
0.0416612	0.00605025	0.0417873	0.00938302	UKBB_20084_488	Vitamin and/or mineral supplement use: Other vitamin	-0.0112921	0.99099
0.982113	0.47885	0.97761	0.206457	UKBB_20112_100	Illnesses of adopted father: None of the above (group 1)	0.00863533	0.99311
0.0593738	0.00831546	0.0595066	0.0136504	UKBB_20090_362	Type of fat/oil used in cooking: Normal fat butter	-0.00831256	0.993368
0.980993	0.0616378	0.975118	0.93519	UKBB_20114_100	Illnesses of adopted siblings: None of the above (group 1)	0.00626924	0.994998
0.0309223	0.00204479	0.0309402	0.00234408	UKBB_6146_2	Attendance/disability/mobility allowance: Disability living allowance	-0.00573451	0.995425
0.00511324	0.00161981	0.00512486	0.00192514	UKBB_20003_1140882694	Treatment/medication code: betnovate cream	-0.00461854	0.996315
0.079453	0.00553795	0.0794849	0.00584112	UKBB_20488	Physically abused by family as a child	-0.00395755	0.996842
0.00884226	0.00186492	0.00885222	0.00211711	UKBB_K81	Diagnoses - main ICD10: K81 Cholecystitis	-0.00353167	0.997182
0.0214679	0.00204479	0.0214775	0.00192203	UKBB_22704_irnt	Home location - north co-ordinate (rounded)	-0.00343876	0.997256
0.0693838	0.00452451	0.0693553	0.00752592	UKBB_4581	Financial situation satisfaction	0.00324223	0.997413
0.00697761	0.00167303	0.00698529	0.00186377	UKBB_Z30	Diagnoses - main ICD10: Z30 Contraceptive management	-0.00306899	0.997551
0.00686687	0.00151973	0.00687088	0.00169749	UKBB_680_6	Own or rent accommodation lived in: Live in accommodation rent free	-0.0017586	0.998597
0.978785	1.26606	0.980767	0.415575	UKBB_20112_1	Illnesses of adopted father: Heart disease	-0.00148759	0.998813

## Sheet: Supplementary Data 5
SNP	Alt_allele	Ref_allele	Z_female	Beta_female	SE_female	Z_male	Beta_male	SE_male	z_score_diff	pvalue2sided	FDR_DMET	traits	Description	Sex_diff
rs2231142	T	G	4.44495	0.000988421	0.00022237	30.839	0.027788	0.000901067	-28.8757	2.40854e-183	1.98977e-178	UKBB_20002_1466_DMET	self-reported: gout	Sex Heterogeneity
rs4148155	G	A	4.44626	0.000988756	0.000222379	30.8438	0.0277954	0.000901168	-28.8802	2.11508e-183	1.98977e-178	UKBB_20002_1466_DMET	self-reported: gout	Sex Heterogeneity
rs1481012	G	A	4.22354	0.00094521	0.000223796	30.6769	0.027837	0.000907424	-28.7732	4.6495e-182	2.56073e-177	UKBB_20002_1466_DMET	self-reported: gout	Sex Heterogeneity
rs2054576	G	A	2.08394	0.000497859	0.000238903	25.6397	0.0249452	0.000972914	-24.403	1.58876e-131	6.56262e-127	UKBB_20002_1466_DMET	self-reported: gout	Sex Heterogeneity
rs4693924	A	G	2.00872	0.000476509	0.00023722	25.0492	0.0242069	0.000966374	-23.8481	1.05943e-125	3.50092e-121	UKBB_20002_1466_DMET	self-reported: gout	Sex Heterogeneity
rs4148157	A	G	1.9819	0.00046886	0.000236571	24.9108	0.0240162	0.000964089	-23.7207	2.20322e-124	6.06716e-120	UKBB_20002_1466_DMET	self-reported: gout	Sex Heterogeneity
rs2728125	G	A	1.29353	0.000303718	0.000234798	23.1843	0.0222645	0.000960325	-22.2137	2.52943e-109	5.97039e-105	UKBB_20002_1466_DMET	self-reported: gout	Sex Heterogeneity
rs10453460	T	C	20.0986	0.00429784	0.000213838	33.8801	0.0156356	0.000461496	-22.2907	4.54339e-110	7.50687e-105	UKBB_M13_DUPUTRYEN_DMET	palmar fascial fibromatosis	Sex Heterogeneity
rs34088184	A	G	18.788	0.00419165	0.000223103	32.5807	0.015716	0.000482372	-21.684	2.90396e-104	2.39905e-99	UKBB_M13_DUPUTRYEN_DMET	palmar fascial fibromatosis	Sex Heterogeneity
rs2728099	C	T	0.756197	0.000180715	0.000238979	21.8852	0.0214296	0.000979184	-21.0818	1.16811e-98	2.41254e-94	UKBB_20002_1466_DMET	self-reported: gout	Sex Heterogeneity
rs2728121	T	C	1.09	0.000244277	0.000224108	21.9541	0.020165	0.000918505	-21.0701	1.4963e-98	2.74697e-94	UKBB_20002_1466_DMET	self-reported: gout	Sex Heterogeneity
rs2725211	T	C	0.60735	0.000145079	0.000238872	21.6018	0.0211393	0.000978591	-20.8416	1.81694e-96	3.00205e-92	UKBB_20002_1466_DMET	self-reported: gout	Sex Heterogeneity
rs2725215	T	C	0.7209	0.00017376	0.000241032	21.5997	0.0213257	0.000987314	-20.8125	3.33528e-96	5.00977e-92	UKBB_20002_1466_DMET	self-reported: gout	Sex Heterogeneity
rs2728109	A	C	0.584289	0.000139557	0.00023885	21.0913	0.0206257	0.000977927	-20.3503	4.61018e-92	6.34768e-88	UKBB_20002_1466_DMET	self-reported: gout	Sex Heterogeneity
rs2231164	T	C	-0.973784	-0.000203893	0.000209382	-20.7865	-0.0177728	0.000855013	19.9584	1.26758e-88	1.61106e-84	UKBB_20002_1466_DMET	self-reported: gout	Sex Heterogeneity
rs2728104	C	T	0.6851	0.000153762	0.000224438	20.2118	0.0185384	0.000917206	-19.4698	1.98216e-84	2.33932e-80	UKBB_20002_1466_DMET	self-reported: gout	Sex Heterogeneity
rs2728113	G	A	1.03482	0.000241169	0.000233055	20.1831	0.0192433	0.000953438	-19.3601	1.67457e-83	1.84455e-79	UKBB_20002_1466_DMET	self-reported: gout	Sex Heterogeneity
rs2725234	T	C	1.11006	0.000258826	0.000233165	20.1566	0.0192225	0.000953658	-19.3162	3.92273e-83	4.05085e-79	UKBB_20002_1466_DMET	self-reported: gout	Sex Heterogeneity
rs9330811	G	A	13.9368	0.0026058	0.000186972	25.9258	0.0104898	0.000404609	-17.6882	5.16955e-70	2.84715e-65	UKBB_M13_DUPUTRYEN_DMET	palmar fascial fibromatosis	Sex Heterogeneity
rs34315830	C	T	14.9634	0.00280108	0.000187196	26.0033	0.0105395	0.000405314	-17.333	2.64913e-67	1.09426e-62	UKBB_M13_DUPUTRYEN_DMET	palmar fascial fibromatosis	Sex Heterogeneity
rs2725207	A	C	0.719379	0.000147603	0.000205181	17.8337	0.0150325	0.000842927	-17.1576	5.51486e-66	5.35999e-62	UKBB_20002_1466_DMET	self-reported: gout	Sex Heterogeneity
rs2725203	C	T	0.618154	0.000126881	0.000205257	17.7967	0.0149974	0.000842705	-17.1449	6.858e-66	6.29511e-62	UKBB_20002_1466_DMET	self-reported: gout	Sex Heterogeneity
rs2728133	C	T	0.689543	0.000141324	0.000204954	17.7663	0.0149552	0.000841774	-17.0989	1.51308e-65	1.31579e-61	UKBB_20002_1466_DMET	self-reported: gout	Sex Heterogeneity
rs2725205	A	G	0.656342	0.000134391	0.000204758	17.7546	0.0149308	0.000840952	-17.0954	1.60634e-65	1.32705e-61	UKBB_20002_1466_DMET	self-reported: gout	Sex Heterogeneity
rs4336187	G	A	0.666793	0.000136534	0.000204762	17.7481	0.0149268	0.000841036	-17.0867	1.86568e-65	1.4679e-61	UKBB_20002_1466_DMET	self-reported: gout	Sex Heterogeneity
rs2728106	A	G	0.49343	0.000100748	0.000204179	17.4554	0.0146446	0.000838972	-16.8437	1.16725e-63	8.76633e-60	UKBB_20002_1466_DMET	self-reported: gout	Sex Heterogeneity
rs2622605	C	T	2.34247	0.000332314	0.000141865	17.9056	0.0103604	0.000578609	-16.8328	1.40299e-63	1.00787e-59	UKBB_20002_1466_DMET	self-reported: gout	Sex Heterogeneity
rs3114020	C	T	2.379	0.000337293	0.000141779	17.8436	0.0103159	0.000578128	-16.7635	4.51478e-63	3.10816e-59	UKBB_20002_1466_DMET	self-reported: gout	Sex Heterogeneity
rs4693923	G	A	-1.14283	-0.00024413	0.000213619	-17.5111	-0.0153302	0.000875459	16.741	6.58615e-63	4.35281e-59	UKBB_20002_1466_DMET	self-reported: gout	Sex Heterogeneity
rs2728119	A	G	-1.12971	-0.000242375	0.000214546	-17.125	-0.0150607	0.000879454	16.3694	3.16316e-60	2.01014e-56	UKBB_20002_1466_DMET	self-reported: gout	Sex Heterogeneity
rs2725246	A	G	2.44599	0.000346535	0.000141675	17.3378	0.010028	0.000578389	-16.258	1.95897e-59	1.19879e-55	UKBB_20002_1466_DMET	self-reported: gout	Sex Heterogeneity
rs2622624	C	T	2.51304	0.000356729	0.000141951	17.3287	0.0100421	0.000579508	-16.2332	2.93817e-59	1.73379e-55	UKBB_20002_1466_DMET	self-reported: gout	Sex Heterogeneity
rs17731799	T	G	2.36927	0.000335681	0.000141681	17.2874	0.0100001	0.000578461	-16.2275	3.22465e-59	1.83723e-55	UKBB_20002_1466_DMET	self-reported: gout	Sex Heterogeneity
rs2622626	A	C	2.79458	0.000396264	0.000141798	16.45	0.0095162	0.000578491	-15.3118	6.38043e-53	3.51404e-49	UKBB_20002_1466_DMET	self-reported: gout	Sex Heterogeneity
rs10011796	C	T	-2.67611	-0.000383159	0.000143178	-16.3316	-0.00953543	0.000583865	15.2242	2.44152e-52	1.3013e-48	UKBB_20002_1466_DMET	self-reported: gout	Sex Heterogeneity
rs2728123	C	T	1.29309	0.000342639	0.000264977	15.6878	0.0170673	0.00108793	-14.9363	1.91367e-50	9.88089e-47	UKBB_20002_1466_DMET	self-reported: gout	Sex Heterogeneity
rs1481017	T	C	-2.75702	-0.000395134	0.000143319	-15.8827	-0.0092839	0.000584531	14.7692	2.31421e-49	1.15869e-45	UKBB_20002_1466_DMET	self-reported: gout	Sex Heterogeneity
rs4693920	C	T	1.42845	0.000377406	0.000264206	15.3498	0.016634	0.00108367	-14.5745	4.08037e-48	1.98289e-44	UKBB_20002_1466_DMET	self-reported: gout	Sex Heterogeneity
rs3114018	C	A	3.52607	0.000499875	0.000141766	15.5362	0.008987	0.000578458	-14.2503	4.46547e-46	2.10803e-42	UKBB_20002_1466_DMET	self-reported: gout	Sex Heterogeneity
rs17842205	A	C	1.94211	0.0005289	0.000272333	14.8626	0.0165828	0.00111574	-13.9782	2.11762e-44	9.71905e-41	UKBB_20002_1466_DMET	self-reported: gout	Sex Heterogeneity
rs17013584	A	G	0.437441	8.4918e-05	0.000194124	14.1455	0.0112545	0.000795629	-13.6386	2.36063e-42	1.05416e-38	UKBB_20002_1466_DMET	self-reported: gout	Sex Heterogeneity
rs2476601	G	A	-21.791	-0.0306353	0.00140587	-12.8908	-0.00916017	0.000710598	-13.6328	2.55517e-42	2.1109e-37	UKBB_20002_1226_DMET	self-reported: hypothyroidism/myxoedema	Sex Heterogeneity
rs6679677	A	C	21.7364	0.0305716	0.00140647	12.6928	0.00902086	0.000710709	13.6757	1.4177e-42	2.1109e-37	UKBB_20002_1226_DMET	self-reported: hypothyroidism/myxoedema	Sex Heterogeneity
rs41360247	C	T	23.9475	0.0239927	0.00100189	12.3451	0.0079171	0.000641316	13.5138	1.2961e-41	1.07075e-36	UKBB_20002_1162_DMET	self-reported: cholelithiasis/gall stones	Sex Heterogeneity
rs4953023	A	G	23.9925	0.0240824	0.00100375	12.4112	0.00797091	0.000642237	13.5205	1.18295e-41	1.07075e-36	UKBB_20002_1162_DMET	self-reported: cholelithiasis/gall stones	Sex Heterogeneity
rs6756629	A	G	23.8064	0.023877	0.00100297	12.2555	0.00785659	0.000641064	13.4587	2.73793e-41	1.50792e-36	UKBB_20002_1162_DMET	self-reported: cholelithiasis/gall stones	Sex Heterogeneity
rs2728114	C	T	0.898362	0.000167324	0.000186254	13.8133	0.0105231	0.000761814	-13.2047	8.24773e-40	3.58616e-36	UKBB_20002_1466_DMET	self-reported: gout	Sex Heterogeneity
rs3184504	C	T	-18.3531	-0.015619	0.000851029	-8.40467	-0.00364584	0.000433787	-12.5346	4.82695e-36	2.65846e-31	UKBB_20002_1226_DMET	self-reported: hypothyroidism/myxoedema	Sex Heterogeneity
rs653178	T	C	-18.2223	-0.0155082	0.000851057	-8.34465	-0.00362026	0.000433842	-12.4447	1.49353e-35	6.16924e-31	UKBB_20002_1226_DMET	self-reported: hypothyroidism/myxoedema	Sex Heterogeneity
rs10774625	G	A	-17.9567	-0.0152772	0.00085078	-8.4414	-0.0036602	0.000433601	-12.1657	4.73627e-34	1.56511e-29	UKBB_20002_1226_DMET	self-reported: hypothyroidism/myxoedema	Sex Heterogeneity
rs4148149	G	T	-2.15653	-0.000322382	0.000149491	-12.6779	-0.00775034	0.000611328	11.8028	3.77695e-32	1.60013e-28	UKBB_20002_1466_DMET	self-reported: gout	Sex Heterogeneity
rs12505410	G	T	-1.204	-0.000178052	0.000147884	-12.3778	-0.0074939	0.000605431	11.7386	8.08233e-32	3.33853e-28	UKBB_20002_1466_DMET	self-reported: gout	Sex Heterogeneity
rs13120400	C	T	-1.96382	-0.000303346	0.000154467	-11.9793	-0.00756192	0.000631249	11.1692	5.76895e-29	2.32483e-25	UKBB_20002_1466_DMET	self-reported: gout	Sex Heterogeneity
rs3114019	T	C	2.57885	0.000418762	0.000162384	12.1085	0.00802366	0.000662649	-11.1467	7.43076e-29	2.92323e-25	UKBB_20002_1466_DMET	self-reported: gout	Sex Heterogeneity
rs3109823	T	C	2.92111	0.00045974	0.000157385	12.1716	0.00781487	0.000642059	-11.1261	9.3595e-29	3.59635e-25	UKBB_20002_1466_DMET	self-reported: gout	Sex Heterogeneity
rs13137622	T	G	-1.64277	-0.000252181	0.00015351	-11.4315	-0.00716474	0.000626756	10.7125	8.89581e-27	3.3405e-23	UKBB_20002_1466_DMET	self-reported: gout	Sex Heterogeneity
rs1230666	G	A	-17.1909	-0.0207098	0.0012047	-9.95258	-0.00606815	0.000609707	-10.844	2.12844e-27	5.86123e-23	UKBB_20002_1226_DMET	self-reported: hypothyroidism/myxoedema	Sex Heterogeneity
rs2476601	G	A	-18.0243	-0.0230781	0.00128039	-10.4724	-0.00722556	0.000689961	-10.8993	1.16166e-27	9.59685e-23	UKBB_20003_1141191044_DMET	levothyroxine sodium	Sex Heterogeneity
rs6679677	A	C	17.9703	0.0230187	0.00128093	10.269	0.00708632	0.000690067	10.9502	6.62858e-28	9.59685e-23	UKBB_20003_1141191044_DMET	levothyroxine sodium	Sex Heterogeneity
rs4693930	A	G	2.29063	0.000326024	0.000142329	11.2538	0.00653037	0.000580284	-10.3841	2.92852e-25	1.07526e-21	UKBB_20002_1466_DMET	self-reported: gout	Sex Heterogeneity
rs12512051	T	C	2.46615	0.000720886	0.000292312	11.151	0.0133394	0.00119625	-10.2469	1.22195e-24	4.38907e-21	UKBB_20002_1466_DMET	self-reported: gout	Sex Heterogeneity
rs11065987	G	A	15.6358	0.0135166	0.00086447	7.92279	0.00348656	0.000440067	10.3399	4.65132e-25	1.09788e-20	UKBB_20002_1226_DMET	self-reported: hypothyroidism/myxoedema	Sex Heterogeneity
rs6519955	T	G	9.73192	0.00186867	0.000192015	15.9222	0.00661455	0.000415431	-10.3699	3.39946e-25	1.12336e-20	UKBB_M13_DUPUTRYEN_DMET	palmar fascial fibromatosis	Sex Heterogeneity
rs13120819	A	G	2.19323	0.000313182	0.000142795	10.9391	0.00637416	0.000582695	-10.1027	5.37428e-24	1.8893e-20	UKBB_20002_1466_DMET	self-reported: gout	Sex Heterogeneity
rs6756629	A	G	24.446	0.0318896	0.00130449	15.8406	0.015148	0.000956275	10.3506	4.15911e-25	6.87194e-20	UKBB_K80_DMET	k80 cholelithiasis	Sex Heterogeneity
rs4953023	A	G	24.4387	0.0319061	0.00130556	15.9568	0.0152873	0.000958044	10.2626	1.03919e-24	8.58503e-20	UKBB_K80_DMET	k80 cholelithiasis	Sex Heterogeneity
rs41360247	C	T	24.4015	0.0317985	0.00130314	15.9779	0.0152854	0.000956663	10.2147	1.70328e-24	9.38085e-20	UKBB_K80_DMET	k80 cholelithiasis	Sex Heterogeneity
rs12170295	C	T	9.70383	0.00185661	0.000191327	15.5768	0.00644928	0.000414032	-10.0694	7.54331e-24	2.07725e-19	UKBB_M13_DUPUTRYEN_DMET	palmar fascial fibromatosis	Sex Heterogeneity
rs17013995	G	A	3.99996	0.00111431	0.000278581	11.0598	0.0126582	0.00114452	-9.8001	1.12476e-22	3.87164e-19	UKBB_20002_1466_DMET	self-reported: gout	Sex Heterogeneity
rs3184504	C	T	-15.8434	-0.0122778	0.000774943	-8.11687	-0.00341821	0.000421124	-10.0452	9.64936e-24	3.98581e-19	UKBB_20003_1141191044_DMET	levothyroxine sodium	Sex Heterogeneity
rs653178	T	C	-15.7646	-0.012217	0.000774964	-7.94692	-0.00334708	0.00042118	-10.0564	8.61289e-24	3.98581e-19	UKBB_20003_1141191044_DMET	levothyroxine sodium	Sex Heterogeneity
rs4693946	C	T	4.25467	0.00118144	0.000277681	10.9769	0.0125146	0.00114009	-9.65824	4.53595e-22	1.5295e-18	UKBB_20002_1466_DMET	self-reported: gout	Sex Heterogeneity
rs8136098	C	T	9.7115	0.00184525	0.000190007	15.2803	0.00628717	0.000411456	-9.80103	1.11439e-22	2.63038e-18	UKBB_M13_DUPUTRYEN_DMET	palmar fascial fibromatosis	Sex Heterogeneity
rs1260326	C	T	-3.47095	-0.000502108	0.00014466	-10.7348	-0.00633205	0.000589861	9.59913	8.06203e-22	2.66411e-18	UKBB_20002_1466_DMET	self-reported: gout	Sex Heterogeneity
rs10774625	G	A	-15.5419	-0.0120404	0.000774706	-8.07448	-0.00339891	0.000420945	-9.80114	1.11327e-22	3.67882e-18	UKBB_20003_1141191044_DMET	levothyroxine sodium	Sex Heterogeneity
rs11066188	A	G	15.0265	0.0130439	0.000868063	8.01469	0.00354288	0.000442049	9.75328	1.78602e-22	3.68872e-18	UKBB_20002_1226_DMET	self-reported: hypothyroidism/myxoedema	Sex Heterogeneity
rs2904185	T	C	2.18896	0.00031307	0.000143022	10.3594	0.00604921	0.000583933	-9.54126	1.41105e-21	4.57141e-18	UKBB_20002_1466_DMET	self-reported: gout	Sex Heterogeneity
rs17630235	A	G	15.0127	0.013014	0.000866869	8.0784	0.00356688	0.000441533	9.71089	2.70961e-22	4.97443e-18	UKBB_20002_1226_DMET	self-reported: hypothyroidism/myxoedema	Sex Heterogeneity
rs6819328	T	C	2.26971	0.00032375	0.000142639	10.3592	0.00603358	0.000582439	-9.52193	1.7e-21	5.40162e-18	UKBB_20002_1466_DMET	self-reported: gout	Sex Heterogeneity
rs780093	C	T	-3.39225	-0.000493633	0.000145518	-10.5817	-0.00627546	0.000593048	9.46847	2.83978e-21	8.85292e-18	UKBB_20002_1466_DMET	self-reported: gout	Sex Heterogeneity
rs780094	C	T	-3.32322	-0.000483612	0.000145525	-10.5454	-0.00625453	0.000593103	9.44975	3.39638e-21	1.0392e-17	UKBB_20002_1466_DMET	self-reported: gout	Sex Heterogeneity
rs4491984	T	C	2.14147	0.000306691	0.000143215	10.2506	0.0059945	0.000584798	-9.44695	3.48859e-21	1.04801e-17	UKBB_20002_1466_DMET	self-reported: gout	Sex Heterogeneity
rs6709904	G	A	17.6518	0.0136993	0.000776086	9.67297	0.00480126	0.000496358	9.65878	4.51214e-22	1.86381e-17	UKBB_20002_1162_DMET	self-reported: cholelithiasis/gall stones	Sex Heterogeneity
rs17696736	G	A	14.6336	0.0125997	0.00086101	7.70897	0.00337616	0.000437951	9.54826	1.31888e-21	2.17914e-17	UKBB_20002_1226_DMET	self-reported: hypothyroidism/myxoedema	Sex Heterogeneity
rs7292527	G	T	9.51213	0.00190666	0.000200445	14.8203	0.00644184	0.000434662	-9.47487	2.67096e-21	5.51639e-17	UKBB_M13_DUPUTRYEN_DMET	palmar fascial fibromatosis	Sex Heterogeneity
rs4072455	C	T	9.51478	0.00190739	0.000200466	14.7966	0.00643305	0.000434766	-9.45294	3.29441e-21	6.04803e-17	UKBB_M13_DUPUTRYEN_DMET	palmar fascial fibromatosis	Sex Heterogeneity
rs11066320	G	A	-14.4807	-0.0125165	0.000864357	-7.68743	-0.00338178	0.000439911	-9.41856	4.57295e-21	6.86882e-17	UKBB_20002_1226_DMET	self-reported: hypothyroidism/myxoedema	Sex Heterogeneity
rs2078267	T	C	-0.956099	-0.000136035	0.000142282	-9.70048	-0.00562692	0.000580066	9.19344	3.80466e-20	1.12255e-16	UKBB_20002_1466_DMET	self-reported: gout	Sex Heterogeneity
rs9626920	A	G	9.68448	0.00183523	0.000189502	14.7987	0.00606983	0.000410161	-9.37228	7.09847e-21	1.17285e-16	UKBB_M13_DUPUTRYEN_DMET	palmar fascial fibromatosis	Sex Heterogeneity
rs8140558	G	A	9.70024	0.001873	0.000193088	14.7643	0.00616305	0.00041743	-9.32772	1.08171e-20	1.62479e-16	UKBB_M13_DUPUTRYEN_DMET	palmar fascial fibromatosis	Sex Heterogeneity
rs11066301	G	A	14.3627	0.0123789	0.000861873	7.67639	0.00336791	0.000438736	9.31738	1.19251e-20	1.64195e-16	UKBB_20002_1226_DMET	self-reported: hypothyroidism/myxoedema	Sex Heterogeneity
rs17300741	G	A	-0.733568	-0.000104474	0.000142419	-9.58917	-0.00556854	0.000580711	9.13846	6.33507e-20	1.83635e-16	UKBB_20002_1466_DMET	self-reported: gout	Sex Heterogeneity
rs2360872	C	T	-2.04679	-0.000320062	0.000156373	-9.87049	-0.00631122	0.000639402	9.1017	8.89252e-20	2.53323e-16	UKBB_20002_1466_DMET	self-reported: gout	Sex Heterogeneity
rs505802	C	T	2.01665	0.000314327	0.000155866	9.84298	0.00627412	0.000637421	-9.08227	1.06336e-19	2.97788e-16	UKBB_20002_1466_DMET	self-reported: gout	Sex Heterogeneity
rs524023	T	C	2.01706	0.000314425	0.000155882	9.82181	0.00626137	0.000637497	-9.06162	1.28532e-19	3.53946e-16	UKBB_20002_1466_DMET	self-reported: gout	Sex Heterogeneity
rs2725225	C	T	0.381891	5.48954e-05	0.000143746	9.41306	0.0055104	0.000585399	-9.05043	1.42401e-19	3.85711e-16	UKBB_20002_1466_DMET	self-reported: gout	Sex Heterogeneity
rs659430	A	G	5.05382	0.00100271	0.000198407	12.4831	0.00536804	0.000430023	-9.21758	3.03885e-20	4.18414e-16	UKBB_M13_DUPUTRYEN_DMET	palmar fascial fibromatosis	Sex Heterogeneity
rs2725227	T	C	0.354241	5.09067e-05	0.000143706	9.38829	0.00549433	0.000585232	-9.03297	1.67082e-19	4.45262e-16	UKBB_20002_1466_DMET	self-reported: gout	Sex Heterogeneity
rs9734313	T	C	-2.07875	-0.000324035	0.00015588	-9.78656	-0.00623882	0.000637489	9.01273	2.00997e-19	5.27142e-16	UKBB_20002_1466_DMET	self-reported: gout	Sex Heterogeneity
rs528211	T	C	2.13166	0.000334099	0.000156732	9.78588	0.00627326	0.000641052	-8.99963	2.26476e-19	5.84683e-16	UKBB_20002_1466_DMET	self-reported: gout	Sex Heterogeneity
rs17013547	A	G	1.94087	0.000403659	0.000207978	9.72346	0.00823602	0.000847026	-8.98015	2.70391e-19	6.87316e-16	UKBB_20002_1466_DMET	self-reported: gout	Sex Heterogeneity
rs11231825	C	T	-2.07625	-0.000323533	0.000155826	-9.70507	-0.00618276	0.000637065	8.93385	4.11435e-19	1.03e-15	UKBB_20002_1466_DMET	self-reported: gout	Sex Heterogeneity
rs11729997	A	C	1.50765	0.000214217	0.000142087	9.55928	0.00552706	0.000578187	-8.9233	4.52584e-19	1.1161e-15	UKBB_20002_1466_DMET	self-reported: gout	Sex Heterogeneity
rs10897518	T	C	-2.08124	-0.000324414	0.000155875	-9.65726	-0.00615442	0.000637284	8.88626	6.3203e-19	1.5357e-15	UKBB_20002_1466_DMET	self-reported: gout	Sex Heterogeneity
rs41360247	C	T	24.0346	0.0342517	0.0014251	15.3838	0.0175994	0.00114402	9.11215	8.07626e-20	5.60329e-15	UKBB_K11_GALLBILPANC_DMET	disorders of gallbladder, biliary tract and pancreas	Sex Heterogeneity
rs4953023	A	G	24.0142	0.0342865	0.00142776	15.3869	0.0176283	0.00114567	9.09991	9.04071e-20	5.60329e-15	UKBB_K11_GALLBILPANC_DMET	disorders of gallbladder, biliary tract and pancreas	Sex Heterogeneity
rs6756629	A	G	23.8083	0.0339656	0.00142663	15.1727	0.0173509	0.00114356	9.08708	1.01739e-19	5.60329e-15	UKBB_K11_GALLBILPANC_DMET	disorders of gallbladder, biliary tract and pancreas	Sex Heterogeneity
rs2467052	T	G	0.361236	5.16e-05	0.000142843	9.06509	0.0052764	0.000582057	-8.71776	2.83763e-18	6.79492e-15	UKBB_20002_1466_DMET	self-reported: gout	Sex Heterogeneity
rs2476601	G	A	-12.0954	-0.00879333	0.000726997	-4.94564	-0.00156151	0.000315734	-9.12419	7.22751e-20	1.19417e-14	UKBB_20003_1140884516_DMET	thyroxine product	Sex Heterogeneity
rs893006	A	C	-2.22197	-0.000349587	0.000157332	-9.42595	-0.00606903	0.000643864	8.62911	6.18301e-18	1.45942e-14	UKBB_20002_1466_DMET	self-reported: gout	Sex Heterogeneity
rs12651696	A	G	1.74927	0.00033714	0.000192732	9.2949	0.0072942	0.000784752	-8.60945	7.34124e-18	1.7084e-14	UKBB_20002_1466_DMET	self-reported: gout	Sex Heterogeneity
rs6679677	A	C	12.0072	0.00873289	0.000727306	5.04094	0.00159182	0.000315778	9.00627	2.13179e-19	1.76113e-14	UKBB_20003_1140884516_DMET	thyroxine product	Sex Heterogeneity
rs2950835	G	A	-2.98375	-0.000427358	0.000143228	-9.57405	-0.00559214	0.000584093	8.58797	8.8521e-18	2.03138e-14	UKBB_20002_1466_DMET	self-reported: gout	Sex Heterogeneity
rs17013545	A	G	1.74396	0.000335944	0.000192632	9.26512	0.00726588	0.000784219	-8.58163	9.35355e-18	2.11705e-14	UKBB_20002_1466_DMET	self-reported: gout	Sex Heterogeneity
rs3759053	T	C	-1.20467	-0.000172689	0.00014335	-9.07089	-0.00530264	0.000584578	8.52296	1.55521e-17	3.47246e-14	UKBB_20002_1466_DMET	self-reported: gout	Sex Heterogeneity
rs9307048	T	C	-1.70543	-0.000265861	0.000155891	-9.18124	-0.00583525	0.000635562	8.51066	1.72941e-17	3.80992e-14	UKBB_20002_1466_DMET	self-reported: gout	Sex Heterogeneity
rs477200	C	T	-5.80981	-0.00119882	0.000206343	-12.2522	-0.00548721	0.000447856	8.69671	3.41646e-18	4.03206e-14	UKBB_M13_DUPUTRYEN_DMET	palmar fascial fibromatosis	Sex Heterogeneity
rs542288	G	T	-5.81078	-0.00119902	0.000206344	-12.2528	-0.00548749	0.000447857	8.69685	3.41229e-18	4.03206e-14	UKBB_M13_DUPUTRYEN_DMET	palmar fascial fibromatosis	Sex Heterogeneity
rs17013544	A	C	2.15366	0.000396024	0.000183885	9.26121	0.00695363	0.000750835	-8.48305	2.19365e-17	4.76906e-14	UKBB_20002_1466_DMET	self-reported: gout	Sex Heterogeneity
rs558511	A	C	-5.84125	-0.00120549	0.000206376	-12.2273	-0.0054775	0.000447972	8.6614	4.66012e-18	4.81233e-14	UKBB_M13_DUPUTRYEN_DMET	palmar fascial fibromatosis	Sex Heterogeneity
rs639127	G	A	-5.83724	-0.00120474	0.000206388	-12.2302	-0.00547912	0.000447999	8.66568	4.48809e-18	4.81233e-14	UKBB_M13_DUPUTRYEN_DMET	palmar fascial fibromatosis	Sex Heterogeneity
rs1230666	G	A	-13.9096	-0.0152594	0.00109704	-7.66181	-0.00453557	0.000591971	-8.6027	7.78634e-18	2.14418e-13	UKBB_20003_1141191044_DMET	levothyroxine sodium	Sex Heterogeneity
rs6813526	C	T	-0.577137	-9.05047e-05	0.000156817	-8.59282	-0.00550959	0.000641185	8.2097	2.2174e-16	4.75808e-13	UKBB_20002_1466_DMET	self-reported: gout	Sex Heterogeneity
rs11606370	A	C	-1.95685	-0.00030634	0.000156548	-8.86501	-0.00567838	0.000640539	8.14696	3.73179e-16	7.90498e-13	UKBB_20002_1466_DMET	self-reported: gout	Sex Heterogeneity
rs490165	G	A	5.63919	0.00116101	0.000205882	11.7645	0.00525787	0.000446926	-8.32581	8.37526e-17	8.14007e-13	UKBB_M13_DUPUTRYEN_DMET	palmar fascial fibromatosis	Sex Heterogeneity
rs475642	A	C	-1.96247	-0.000307136	0.000156505	-8.83783	-0.00565958	0.000640381	8.11926	4.69035e-16	9.80972e-13	UKBB_20002_1466_DMET	self-reported: gout	Sex Heterogeneity
rs7124676	A	G	-1.35739	-0.000194733	0.000143462	-8.68799	-0.00508283	0.000585041	8.11472	4.86896e-16	1.0056e-12	UKBB_20002_1466_DMET	self-reported: gout	Sex Heterogeneity
rs7105665	C	T	-1.94619	-0.000304596	0.000156509	-8.81719	-0.00564745	0.000640505	8.10322	5.35232e-16	1.09178e-12	UKBB_20002_1466_DMET	self-reported: gout	Sex Heterogeneity
rs2277311	A	G	-1.9531	-0.000305623	0.000156481	-8.81088	-0.00564152	0.000640289	8.09533	5.71108e-16	1.15076e-12	UKBB_20002_1466_DMET	self-reported: gout	Sex Heterogeneity
rs10856870	C	T	2.67147	0.000382676	0.000143246	8.98524	0.00523982	0.000583158	-8.08858	6.03621e-16	1.20161e-12	UKBB_20002_1466_DMET	self-reported: gout	Sex Heterogeneity
rs7932437	C	T	-1.88265	-0.000294863	0.000156621	-8.77867	-0.00562584	0.000640853	8.08074	6.43759e-16	1.26626e-12	UKBB_20002_1466_DMET	self-reported: gout	Sex Heterogeneity
rs2666559	T	G	-1.98672	-0.000311079	0.000156579	-8.8015	-0.00563893	0.000640679	8.07819	6.57343e-16	1.27777e-12	UKBB_20002_1466_DMET	self-reported: gout	Sex Heterogeneity
rs492175	A	G	-1.89744	-0.000297102	0.00015658	-8.77506	-0.00562213	0.000640695	8.07372	6.81892e-16	1.30564e-12	UKBB_20002_1466_DMET	self-reported: gout	Sex Heterogeneity
rs555456	C	T	-1.96399	-0.000307378	0.000156507	-8.7903	-0.00562924	0.000640393	8.07272	6.87487e-16	1.30564e-12	UKBB_20002_1466_DMET	self-reported: gout	Sex Heterogeneity
rs7117423	T	G	0.622324	0.000112005	0.000179979	8.45758	0.00625806	0.000739935	-8.07089	6.9789e-16	1.31034e-12	UKBB_20002_1466_DMET	self-reported: gout	Sex Heterogeneity
rs506338	C	T	-1.91479	-0.00029988	0.000156613	-8.76983	-0.00562005	0.000640839	8.06455	7.35083e-16	1.36466e-12	UKBB_20002_1466_DMET	self-reported: gout	Sex Heterogeneity
rs8137243	T	C	8.68673	0.00164329	0.000189172	13.1146	0.00535035	0.000407969	-8.24352	1.67223e-16	1.53498e-12	UKBB_M13_DUPUTRYEN_DMET	palmar fascial fibromatosis	Sex Heterogeneity
rs11231845	A	G	-1.76808	-0.000276303	0.000156273	-8.69825	-0.00556215	0.000639456	8.02985	9.75894e-16	1.79159e-12	UKBB_20002_1466_DMET	self-reported: gout	Sex Heterogeneity
rs1728918	G	A	-1.85606	-0.000295899	0.000159423	-8.71057	-0.00565721	0.000649465	8.01697	1.08387e-15	1.92563e-12	UKBB_20002_1466_DMET	self-reported: gout	Sex Heterogeneity
rs471618	C	T	0.533656	9.59823e-05	0.000179858	8.38121	0.00619583	0.000739253	-8.01749	1.07931e-15	1.92563e-12	UKBB_20002_1466_DMET	self-reported: gout	Sex Heterogeneity
rs530252	C	T	0.690018	0.000124097	0.000179846	8.41918	0.00622423	0.000739291	-8.0175	1.07917e-15	1.92563e-12	UKBB_20002_1466_DMET	self-reported: gout	Sex Heterogeneity
rs2285339	A	G	0.648163	0.000116642	0.000179957	8.39687	0.00621325	0.000739948	-8.00588	1.18619e-15	2.08499e-12	UKBB_20002_1466_DMET	self-reported: gout	Sex Heterogeneity
rs506035	A	G	0.688608	0.000123842	0.000179844	8.40325	0.00621361	0.00073943	-8.00246	1.21954e-15	2.12104e-12	UKBB_20002_1466_DMET	self-reported: gout	Sex Heterogeneity
rs530775	G	A	0.681167	0.000122485	0.000179816	8.39839	0.00620861	0.000739262	-7.99946	1.24963e-15	2.15075e-12	UKBB_20002_1466_DMET	self-reported: gout	Sex Heterogeneity
rs7929296	T	C	0.624755	0.000112564	0.000180173	8.37935	0.00620908	0.000740998	-7.99451	1.30091e-15	2.21427e-12	UKBB_20002_1466_DMET	self-reported: gout	Sex Heterogeneity
rs7937990	T	G	0.650352	0.000117276	0.000180327	8.38444	0.0062175	0.000741553	-7.99334	1.31334e-15	2.21427e-12	UKBB_20002_1466_DMET	self-reported: gout	Sex Heterogeneity
rs2361216	C	T	0.62597	0.000112676	0.000180002	8.37699	0.00619831	0.000739921	-7.99163	1.33167e-15	2.22249e-12	UKBB_20002_1466_DMET	self-reported: gout	Sex Heterogeneity
rs10897519	T	C	0.64953	0.000117072	0.000180241	8.38073	0.00621233	0.000741264	-7.98998	1.34958e-15	2.22985e-12	UKBB_20002_1466_DMET	self-reported: gout	Sex Heterogeneity
rs490192	A	G	0.640399	0.000115255	0.000179974	8.36597	0.00618924	0.000739812	-7.97751	1.49314e-15	2.44262e-12	UKBB_20002_1466_DMET	self-reported: gout	Sex Heterogeneity
rs10897521	T	C	0.642467	0.000115732	0.000180137	8.35973	0.00619244	0.000740746	-7.97118	1.57163e-15	2.54582e-12	UKBB_20002_1466_DMET	self-reported: gout	Sex Heterogeneity
rs7121121	C	T	0.654881	0.000117782	0.000179852	8.344	0.00617116	0.000739593	-7.95297	1.82093e-15	2.92102e-12	UKBB_20002_1466_DMET	self-reported: gout	Sex Heterogeneity
rs3087243	A	G	-14.1944	-0.0121691	0.000857318	-9.84381	-0.0042848	0.000435279	-8.20009	2.40207e-16	3.05296e-12	UKBB_20002_1226_DMET	self-reported: hypothyroidism/myxoedema	Sex Heterogeneity
rs7932775	C	T	0.778358	0.000140085	0.000179975	8.34455	0.00617506	0.000740011	-7.92426	2.29508e-15	3.64622e-12	UKBB_20002_1466_DMET	self-reported: gout	Sex Heterogeneity
rs1212146	G	A	0.564676	0.000101232	0.000179275	8.28539	0.00610693	0.000737073	-7.91722	2.42888e-15	3.82204e-12	UKBB_20002_1466_DMET	self-reported: gout	Sex Heterogeneity
rs948689	G	A	0.5632	0.000100961	0.000179264	8.24708	0.00607856	0.000737057	-7.88036	3.26435e-15	5.08826e-12	UKBB_20002_1466_DMET	self-reported: gout	Sex Heterogeneity
rs1207226	C	T	0.555193	9.95336e-05	0.000179278	8.23901	0.00607301	0.000737105	-7.87441	3.42359e-15	5.2866e-12	UKBB_20002_1466_DMET	self-reported: gout	Sex Heterogeneity
rs4299376	T	G	16.6555	0.01127	0.000676655	8.79578	0.00435482	0.000495103	8.24763	1.61565e-16	6.67369e-12	UKBB_K80_DMET	k80 cholelithiasis	Sex Heterogeneity
rs10032109	T	C	-0.720805	-0.000131411	0.000182312	-8.25253	-0.00613553	0.000743473	7.8434	4.38514e-15	6.70869e-12	UKBB_20002_1466_DMET	self-reported: gout	Sex Heterogeneity
rs10516798	C	T	-0.830409	-0.000131913	0.000158853	-8.25347	-0.0053647	0.000649994	7.82036	5.26731e-15	7.98437e-12	UKBB_20002_1466_DMET	self-reported: gout	Sex Heterogeneity
rs9784454	T	C	1.10358	0.000198719	0.000180067	8.31967	0.00610652	0.000733985	-7.81714	5.40386e-15	8.11689e-12	UKBB_20002_1466_DMET	self-reported: gout	Sex Heterogeneity
rs2127863	C	T	1.10672	0.000199194	0.000179985	8.31316	0.00609847	0.000733592	-7.81	5.71869e-15	8.5124e-12	UKBB_20002_1466_DMET	self-reported: gout	Sex Heterogeneity
rs231779	T	C	13.6662	0.0120095	0.000878772	9.26311	0.00413126	0.00044599	7.99441	1.30191e-15	1.43407e-11	UKBB_20002_1226_DMET	self-reported: hypothyroidism/myxoedema	Sex Heterogeneity
rs3761936	C	T	13.6612	0.0153426	0.00112307	9.23807	0.00527007	0.000570473	7.99627	1.28241e-15	1.43407e-11	UKBB_20002_1226_DMET	self-reported: hypothyroidism/myxoedema	Sex Heterogeneity
rs2358994	A	G	13.6677	0.0151962	0.00111184	9.29957	0.00524988	0.000564529	7.97653	1.50509e-15	1.55425e-11	UKBB_20002_1226_DMET	self-reported: hypothyroidism/myxoedema	Sex Heterogeneity
rs1230661	G	A	-13.1139	-0.0135466	0.00103299	-8.26482	-0.0043278	0.000523641	-7.96006	1.7195e-15	1.67121e-11	UKBB_20002_1226_DMET	self-reported: hypothyroidism/myxoedema	Sex Heterogeneity
rs11065987	G	A	13.283	0.0104556	0.000787146	7.6396	0.00326379	0.00042722	8.03008	9.74119e-16	2.29928e-11	UKBB_20003_1141191044_DMET	levothyroxine sodium	Sex Heterogeneity
rs6826125	G	A	1.54475	0.000302157	0.000195603	8.28322	0.00660212	0.000797048	-7.67634	1.63695e-14	2.41488e-11	UKBB_20002_1466_DMET	self-reported: gout	Sex Heterogeneity
rs1217413	A	G	-13.0884	-0.0135259	0.00103343	-8.3448	-0.00437273	0.000524006	-7.89959	2.79816e-15	2.5685e-11	UKBB_20002_1226_DMET	self-reported: hypothyroidism/myxoedema	Sex Heterogeneity
rs2359167	A	G	13.0295	0.0134545	0.00103262	8.32688	0.00436019	0.000523629	7.85485	4.0026e-15	3.4807e-11	UKBB_20002_1226_DMET	self-reported: hypothyroidism/myxoedema	Sex Heterogeneity
rs4299376	T	G	16.9703	0.0125569	0.00073993	8.3407	0.00493808	0.000592046	8.03981	8.99757e-16	3.71658e-11	UKBB_K11_GALLBILPANC_DMET	disorders of gallbladder, biliary tract and pancreas	Sex Heterogeneity
rs231726	T	C	13.5573	0.0123239	0.00090902	9.51896	0.00439261	0.000461459	7.78003	7.25065e-15	5.98998e-11	UKBB_20002_1226_DMET	self-reported: hypothyroidism/myxoedema	Sex Heterogeneity
rs231775	G	A	13.3214	0.0116904	0.00087757	9.13171	0.00406583	0.000445243	7.74809	9.32858e-15	7.33964e-11	UKBB_20002_1226_DMET	self-reported: hypothyroidism/myxoedema	Sex Heterogeneity
rs4245791	T	C	15.9146	0.0107446	0.000675143	8.43276	0.00416682	0.000494123	7.86209	3.77783e-15	1.24839e-10	UKBB_K80_DMET	k80 cholelithiasis	Sex Heterogeneity
rs1427676	T	C	-13.3677	-0.0121062	0.000905628	-9.4001	-0.00432113	0.000459689	-7.66537	1.78321e-14	1.33924e-10	UKBB_20002_1226_DMET	self-reported: hypothyroidism/myxoedema	Sex Heterogeneity
rs593226	G	A	-10.2689	-0.0101535	0.000988763	-3.32882	-0.00167436	0.000502989	-7.64336	2.1162e-14	1.52022e-10	UKBB_20002_1226_DMET	self-reported: hypothyroidism/myxoedema	Sex Heterogeneity
rs2185971	T	G	-11.4896	-0.0101598	0.000884258	-5.79084	-0.00259872	0.000448765	-7.62501	2.44019e-14	1.67993e-10	UKBB_20002_1226_DMET	self-reported: hypothyroidism/myxoedema	Sex Heterogeneity
rs1111695	A	C	-11.5373	-0.0102142	0.000885325	-5.90308	-0.00265154	0.000449179	-7.61785	2.5793e-14	1.70467e-10	UKBB_20002_1226_DMET	self-reported: hypothyroidism/myxoedema	Sex Heterogeneity
rs2797414	A	G	-11.5067	-0.0101927	0.000885806	-5.9439	-0.00267098	0.000449366	-7.5727	3.65556e-14	2.32305e-10	UKBB_20002_1226_DMET	self-reported: hypothyroidism/myxoedema	Sex Heterogeneity
rs3789598	A	C	11.4816	0.0101761	0.000886298	5.95391	0.00267737	0.000449683	7.54513	4.51843e-14	2.76504e-10	UKBB_20002_1226_DMET	self-reported: hypothyroidism/myxoedema	Sex Heterogeneity
rs2273758	C	A	-11.4456	-0.010138	0.000885756	-5.90334	-0.0026529	0.00044939	-7.53608	4.84294e-14	2.85465e-10	UKBB_20002_1226_DMET	self-reported: hypothyroidism/myxoedema	Sex Heterogeneity
rs6748358	A	C	-12.9368	-0.0110547	0.000854517	-8.84247	-0.00383665	0.000433889	-7.53165	5.01039e-14	2.85465e-10	UKBB_20002_1226_DMET	self-reported: hypothyroidism/myxoedema	Sex Heterogeneity
rs2725201	G	T	0.56392	7.98473e-05	0.000141593	7.67588	0.00444743	0.000579403	-7.32259	2.43229e-13	3.55643e-10	UKBB_20002_1466_DMET	self-reported: gout	Sex Heterogeneity
rs11571291	C	T	-12.9224	-0.0111577	0.000863435	-8.9138	-0.00390539	0.000438129	-7.49025	6.8745e-14	3.78615e-10	UKBB_20002_1226_DMET	self-reported: hypothyroidism/myxoedema	Sex Heterogeneity
rs6544713	C	T	15.642	0.0105752	0.000676078	8.34166	0.0041268	0.000494721	7.69726	1.3902e-14	3.82828e-10	UKBB_K80_DMET	k80 cholelithiasis	Sex Heterogeneity
rs12566340	T	C	12.273	0.0125468	0.00102231	7.63515	0.00396802	0.000519704	7.48045	7.4066e-14	3.94762e-10	UKBB_20002_1226_DMET	self-reported: hypothyroidism/myxoedema	Sex Heterogeneity
rs3087243	A	G	-13.3925	-0.0104534	0.000780541	-8.66913	-0.00366352	0.000422594	-7.64973	2.01409e-14	4.15974e-10	UKBB_20003_1141191044_DMET	levothyroxine sodium	Sex Heterogeneity
rs3741414	T	C	-1.7593	-0.000289024	0.000164284	-7.91417	-0.00532939	0.000673399	7.27169	3.55011e-13	5.14535e-10	UKBB_20002_1466_DMET	self-reported: gout	Sex Heterogeneity
rs11102691	T	C	12.2409	0.0126878	0.00103651	7.6708	0.00403776	0.00052638	7.44083	1.00053e-13	5.16604e-10	UKBB_20002_1226_DMET	self-reported: hypothyroidism/myxoedema	Sex Heterogeneity
rs11172147	A	G	-1.60474	-0.000264329	0.000164717	-7.87401	-0.00531986	0.000675623	7.26983	3.59931e-13	5.17129e-10	UKBB_20002_1466_DMET	self-reported: gout	Sex Heterogeneity
rs13030124	A	G	-13.0673	-0.0112764	0.000862944	-9.35212	-0.00409587	0.000437962	-7.42004	1.17081e-13	5.49131e-10	UKBB_20002_1226_DMET	self-reported: hypothyroidism/myxoedema	Sex Heterogeneity
rs1968351	C	A	-13.0635	-0.0112697	0.000862688	-9.34422	-0.00409134	0.000437847	-7.41995	1.17163e-13	5.49131e-10	UKBB_20002_1226_DMET	self-reported: hypothyroidism/myxoedema	Sex Heterogeneity
rs231811	T	G	13.1047	0.0113098	0.000863035	9.40718	0.0041207	0.000438038	7.42801	1.1024e-13	5.49131e-10	UKBB_20002_1226_DMET	self-reported: hypothyroidism/myxoedema	Sex Heterogeneity
rs7529353	A	G	12.1752	0.0124367	0.00102148	7.58579	0.00393794	0.000519121	7.41717	1.19646e-13	5.49131e-10	UKBB_20002_1226_DMET	self-reported: hypothyroidism/myxoedema	Sex Heterogeneity
rs2725252	A	C	-0.87124	-0.000123725	0.00014201	-7.68874	-0.00445615	0.000579569	7.26048	3.85728e-13	5.49416e-10	UKBB_20002_1466_DMET	self-reported: gout	Sex Heterogeneity
rs231804	T	C	13.0608	0.0112715	0.000863	9.35854	0.00409944	0.000438043	7.41063	1.25701e-13	5.61328e-10	UKBB_20002_1226_DMET	self-reported: hypothyroidism/myxoedema	Sex Heterogeneity
rs231797	G	A	12.5324	0.0107072	0.000854363	8.38523	0.00363295	0.000433256	7.38487	1.52607e-13	6.63545e-10	UKBB_20002_1226_DMET	self-reported: hypothyroidism/myxoedema	Sex Heterogeneity
rs1106766	T	C	-1.66261	-0.000273416	0.00016445	-7.84321	-0.00528953	0.000674409	7.22607	4.9719e-13	6.96175e-10	UKBB_20002_1466_DMET	self-reported: gout	Sex Heterogeneity
rs4760355	A	G	-1.68903	-0.000277565	0.000164334	-7.84983	-0.00528993	0.000673892	7.22618	4.96773e-13	6.96175e-10	UKBB_20002_1466_DMET	self-reported: gout	Sex Heterogeneity
rs231790	T	G	12.4998	0.010679	0.000854337	8.37653	0.00362931	0.000433271	7.35935	1.84803e-13	7.82931e-10	UKBB_20002_1226_DMET	self-reported: hypothyroidism/myxoedema	Sex Heterogeneity
rs4299376	T	G	12.8692	0.00669678	0.000520372	6.0218	0.00199828	0.000331841	7.61291	2.67995e-14	8.85594e-10	UKBB_20002_1162_DMET	self-reported: cholelithiasis/gall stones	Sex Heterogeneity
rs231735	T	G	12.474	0.0106516	0.000853902	8.37717	0.0036272	0.000432986	7.33691	2.18579e-13	9.02875e-10	UKBB_20002_1226_DMET	self-reported: hypothyroidism/myxoedema	Sex Heterogeneity
rs11066188	A	G	12.7479	0.010076	0.000790408	7.75443	0.00332776	0.000429143	7.5031	6.23253e-14	1.1442e-09	UKBB_20003_1141191044_DMET	levothyroxine sodium	Sex Heterogeneity
rs4245791	T	C	16.1197	0.0119009	0.000738285	8.01341	0.00473491	0.000590872	7.5781	3.50658e-14	1.15876e-09	UKBB_K11_GALLBILPANC_DMET	disorders of gallbladder, biliary tract and pancreas	Sex Heterogeneity
rs17630235	A	G	12.7622	0.0100734	0.000789319	7.81251	0.00334878	0.000428643	7.48679	7.05775e-14	1.16612e-09	UKBB_20003_1141191044_DMET	levothyroxine sodium	Sex Heterogeneity
rs11571293	T	G	-12.5868	-0.0109429	0.000869397	-8.69143	-0.00383446	0.000441177	-7.29123	3.07133e-13	1.23772e-09	UKBB_20002_1226_DMET	self-reported: hypothyroidism/myxoedema	Sex Heterogeneity
rs6544713	C	T	15.96	0.0117993	0.000739301	7.90014	0.00467363	0.000591588	7.52559	5.24845e-14	1.4453e-09	UKBB_K11_GALLBILPANC_DMET	disorders of gallbladder, biliary tract and pancreas	Sex Heterogeneity
rs4423843	G	A	-0.559789	-8.08955e-05	0.000144511	-7.46484	-0.004393	0.000588492	7.11597	1.11127e-12	1.54294e-09	UKBB_20002_1466_DMET	self-reported: gout	Sex Heterogeneity
rs11126999	A	G	-1.50512	-0.000217967	0.000144817	-7.67273	-0.00453992	0.000591696	7.09494	1.29411e-12	1.78183e-09	UKBB_20002_1466_DMET	self-reported: gout	Sex Heterogeneity
rs540730	C	T	1.65788	0.000271231	0.000163601	7.69177	0.00515791	0.000670576	-7.07963	1.44535e-12	1.97363e-09	UKBB_20002_1466_DMET	self-reported: gout	Sex Heterogeneity
rs17696736	G	A	12.5338	0.0098262	0.000783973	7.59382	0.00322861	0.000425163	7.39773	1.38527e-13	2.08076e-09	UKBB_20003_1141191044_DMET	levothyroxine sodium	Sex Heterogeneity
rs1217200	A	C	-11.7034	-0.0116395	0.000994543	-7.11715	-0.00359167	0.000504651	-7.21615	5.34801e-13	2.10388e-09	UKBB_20002_1226_DMET	self-reported: hypothyroidism/myxoedema	Sex Heterogeneity
rs1217192	A	G	-11.7029	-0.0116392	0.00099455	-7.12522	-0.00359587	0.000504668	-7.21202	5.5126e-13	2.1182e-09	UKBB_20002_1226_DMET	self-reported: hypothyroidism/myxoedema	Sex Heterogeneity
rs1146182	A	C	-11.7037	-0.011638	0.000994385	-7.14644	-0.00360598	0.000504585	-7.20308	5.88689e-13	2.1303e-09	UKBB_20002_1226_DMET	self-reported: hypothyroidism/myxoedema	Sex Heterogeneity
rs12565589	A	G	11.701	0.0116389	0.000994695	7.1354	0.00360127	0.000504706	7.20597	5.76332e-13	2.1303e-09	UKBB_20002_1226_DMET	self-reported: hypothyroidism/myxoedema	Sex Heterogeneity
rs1777237	A	G	-11.7027	-0.0116358	0.00099429	-7.14696	-0.00360575	0.000504515	-7.20206	5.93089e-13	2.1303e-09	UKBB_20002_1226_DMET	self-reported: hypothyroidism/myxoedema	Sex Heterogeneity
rs10022462	T	C	-1.07495	-0.000153487	0.000142785	-7.53327	-0.0043908	0.000582854	7.06115	1.65136e-12	2.23645e-09	UKBB_20002_1466_DMET	self-reported: gout	Sex Heterogeneity
rs10745340	C	T	11.4748	0.0102123	0.000889972	6.73108	0.0030403	0.00045168	7.18615	6.66425e-13	2.24716e-09	UKBB_20002_1226_DMET	self-reported: hypothyroidism/myxoedema	Sex Heterogeneity
rs10776775	A	G	11.4695	0.0102067	0.000889898	6.7165	0.00303344	0.000451641	7.18802	6.57388e-13	2.24716e-09	UKBB_20002_1226_DMET	self-reported: hypothyroidism/myxoedema	Sex Heterogeneity
rs1743605	T	G	-11.6971	-0.0116309	0.00099434	-7.16163	-0.00361331	0.000504538	-7.19053	6.45395e-13	2.24716e-09	UKBB_20002_1226_DMET	self-reported: hypothyroidism/myxoedema	Sex Heterogeneity
rs1217395	T	C	-11.7558	-0.011693	0.000994663	-7.29035	-0.00368148	0.000504979	-7.18195	6.87255e-13	2.27105e-09	UKBB_20002_1226_DMET	self-reported: hypothyroidism/myxoedema	Sex Heterogeneity
rs2280737	C	T	-1.55379	-0.000224806	0.000144682	-7.63937	-0.00451913	0.000591558	7.0515	1.76994e-12	2.37756e-09	UKBB_20002_1466_DMET	self-reported: gout	Sex Heterogeneity
rs1777241	A	G	-11.6801	-0.0116133	0.000994277	-7.17938	-0.00362219	0.000504526	-7.16718	7.65587e-13	2.48029e-09	UKBB_20002_1226_DMET	self-reported: hypothyroidism/myxoedema	Sex Heterogeneity
rs13472	A	G	-1.5467	-0.000224066	0.000144867	-7.62335	-0.00451186	0.000591847	7.03703	1.96381e-12	2.61671e-09	UKBB_20002_1466_DMET	self-reported: gout	Sex Heterogeneity
rs1217392	G	T	-11.4504	-0.0101964	0.000890485	-6.75209	-0.00305146	0.000451928	-7.15496	8.37003e-13	2.65951e-09	UKBB_20002_1226_DMET	self-reported: hypothyroidism/myxoedema	Sex Heterogeneity
rs1146187	G	A	-11.6735	-0.0116027	0.000993936	-7.19942	-0.00363213	0.000504503	-7.15077	8.62899e-13	2.69006e-09	UKBB_20002_1226_DMET	self-reported: hypothyroidism/myxoedema	Sex Heterogeneity
rs10858017	A	G	-11.6935	-0.0116223	0.000993914	-7.25679	-0.00366026	0.000504392	-7.14357	9.09382e-13	2.78247e-09	UKBB_20002_1226_DMET	self-reported: hypothyroidism/myxoedema	Sex Heterogeneity
rs1230659	C	T	-11.6562	-0.011591	0.000994409	-7.19508	-0.00363068	0.000504606	-7.13858	9.4301e-13	2.83291e-09	UKBB_20002_1226_DMET	self-reported: hypothyroidism/myxoedema	Sex Heterogeneity
rs11066320	G	A	-12.4414	-0.0097916	0.000787016	-7.52776	-0.00321485	0.000427066	-7.34487	2.05966e-13	2.83591e-09	UKBB_20003_1141191044_DMET	levothyroxine sodium	Sex Heterogeneity
rs1230685	T	C	-11.6845	-0.0116145	0.000994006	-7.26002	-0.00366234	0.000504453	-7.134	9.74913e-13	2.87644e-09	UKBB_20002_1226_DMET	self-reported: hypothyroidism/myxoedema	Sex Heterogeneity
rs7602534	T	C	-1.49068	-0.000215931	0.000144854	-7.59489	-0.00449406	0.000591722	7.0226	2.17773e-12	2.87854e-09	UKBB_20002_1466_DMET	self-reported: gout	Sex Heterogeneity
rs12641001	T	C	0.2714	4.55754e-05	0.000167927	-7.15983	-0.00491322	0.00068622	7.01913	2.23247e-12	2.92748e-09	UKBB_20002_1466_DMET	self-reported: gout	Sex Heterogeneity
rs715326	T	C	-1.57109	-0.000227394	0.000144736	-7.60025	-0.00449563	0.00059151	7.00906	2.39933e-12	3.12151e-09	UKBB_20002_1466_DMET	self-reported: gout	Sex Heterogeneity
rs1217388	A	G	-11.7152	-0.0116661	0.000995811	-7.35727	-0.00371904	0.000505493	-7.11615	1.10986e-12	3.16168e-09	UKBB_20002_1226_DMET	self-reported: hypothyroidism/myxoedema	Sex Heterogeneity
rs1217389	T	C	-11.7175	-0.0116683	0.0009958	-7.35828	-0.00371952	0.000505487	-7.11777	1.09689e-12	3.16168e-09	UKBB_20002_1226_DMET	self-reported: hypothyroidism/myxoedema	Sex Heterogeneity
rs13391837	G	A	-1.44788	-0.000209657	0.000144802	-7.56442	-0.00447504	0.000591591	7.00328	2.5003e-12	3.22745e-09	UKBB_20002_1466_DMET	self-reported: gout	Sex Heterogeneity
rs1217380	A	G	-11.6961	-0.0116451	0.000995634	-7.34754	-0.00371355	0.000505414	-7.10349	1.21645e-12	3.35686e-09	UKBB_20002_1226_DMET	self-reported: hypothyroidism/myxoedema	Sex Heterogeneity
rs1217407	G	A	-11.6935	-0.0116505	0.00099632	-7.34719	-0.00371623	0.000505803	-7.10092	1.23932e-12	3.35686e-09	UKBB_20002_1226_DMET	self-reported: hypothyroidism/myxoedema	Sex Heterogeneity
rs1217410	T	C	-11.6991	-0.011657	0.000996396	-7.35336	-0.00371969	0.000505849	-7.10307	1.22012e-12	3.35686e-09	UKBB_20002_1226_DMET	self-reported: hypothyroidism/myxoedema	Sex Heterogeneity
rs12061482	C	T	-11.6629	-0.0115932	0.000994028	-7.30801	-0.00368684	0.000504494	-7.09267	1.31547e-12	3.40316e-09	UKBB_20002_1226_DMET	self-reported: hypothyroidism/myxoedema	Sex Heterogeneity
rs1217396	T	C	-11.6789	-0.0116275	0.000995595	-7.33802	-0.00370858	0.000505392	-7.09246	1.31746e-12	3.40316e-09	UKBB_20002_1226_DMET	self-reported: hypothyroidism/myxoedema	Sex Heterogeneity
rs4600045	C	T	-11.6528	-0.0115888	0.000994514	-7.28994	-0.00367909	0.00050468	-7.09238	1.31821e-12	3.40316e-09	UKBB_20002_1226_DMET	self-reported: hypothyroidism/myxoedema	Sex Heterogeneity
rs4839335	A	G	-11.6055	-0.0115383	0.000994206	-7.21112	-0.00363775	0.000504465	-7.08653	1.37512e-12	3.49547e-09	UKBB_20002_1226_DMET	self-reported: hypothyroidism/myxoedema	Sex Heterogeneity
rs1024161	C	T	-11.9651	-0.0103953	0.0008688	-7.96684	-0.00350989	0.000440562	-7.06834	1.56793e-12	3.51686e-09	UKBB_20002_1226_DMET	self-reported: hypothyroidism/myxoedema	Sex Heterogeneity
rs1230645	T	C	-11.642	-0.0115776	0.000994463	-7.29753	-0.00368284	0.000504669	-7.0793	1.44885e-12	3.51686e-09	UKBB_20002_1226_DMET	self-reported: hypothyroidism/myxoedema	Sex Heterogeneity
rs1230647	T	C	-11.6365	-0.011573	0.000994544	-7.30433	-0.00368648	0.000504698	-7.07137	1.53412e-12	3.51686e-09	UKBB_20002_1226_DMET	self-reported: hypothyroidism/myxoedema	Sex Heterogeneity
rs17031716	A	C	11.7696	0.0123914	0.00105282	7.59459	0.00405019	0.000533299	7.06771	1.5751e-12	3.51686e-09	UKBB_20002_1226_DMET	self-reported: hypothyroidism/myxoedema	Sex Heterogeneity
rs1936398	T	C	-11.634	-0.0115686	0.000994378	-7.28892	-0.00367791	0.000504589	-7.07636	1.47989e-12	3.51686e-09	UKBB_20002_1226_DMET	self-reported: hypothyroidism/myxoedema	Sex Heterogeneity
rs1981319	A	C	-11.6284	-0.0115625	0.000994331	-7.29121	-0.00367925	0.000504615	-7.06988	1.55068e-12	3.51686e-09	UKBB_20002_1226_DMET	self-reported: hypothyroidism/myxoedema	Sex Heterogeneity
rs2295853	G	A	-11.6291	-0.0115648	0.000994476	-7.29555	-0.00368167	0.000504646	-7.06886	1.56208e-12	3.51686e-09	UKBB_20002_1226_DMET	self-reported: hypothyroidism/myxoedema	Sex Heterogeneity
rs2797412	T	C	11.6487	0.0115874	0.000994731	7.32178	0.00369675	0.000504898	7.07344	1.51138e-12	3.51686e-09	UKBB_20002_1226_DMET	self-reported: hypothyroidism/myxoedema	Sex Heterogeneity
rs6698586	T	C	-11.6356	-0.0115706	0.000994417	-7.28907	-0.00367811	0.000504606	-7.07771	1.46561e-12	3.51686e-09	UKBB_20002_1226_DMET	self-reported: hypothyroidism/myxoedema	Sex Heterogeneity
rs1230640	T	C	-11.6251	-0.0115619	0.000994566	-7.29982	-0.00368486	0.000504787	-7.06249	1.63545e-12	3.55551e-09	UKBB_20002_1226_DMET	self-reported: hypothyroidism/myxoedema	Sex Heterogeneity
rs1230649	T	G	-11.6268	-0.0115624	0.000994462	-7.30275	-0.00368539	0.000504658	-7.06342	1.62454e-12	3.55551e-09	UKBB_20002_1226_DMET	self-reported: hypothyroidism/myxoedema	Sex Heterogeneity
rs11066301	G	A	12.3555	0.00969597	0.000784752	7.47297	0.00318294	0.000425927	7.29434	3.00129e-13	3.81454e-09	UKBB_20003_1141191044_DMET	levothyroxine sodium	Sex Heterogeneity
rs2797409	C	T	11.6102	0.0115582	0.000995525	7.36211	0.00371969	0.000505247	7.02125	2.19892e-12	4.71841e-09	UKBB_20002_1226_DMET	self-reported: hypothyroidism/myxoedema	Sex Heterogeneity
rs2488458	C	T	-11.6046	-0.0115743	0.00099739	-7.35732	-0.00372522	0.000506328	-7.01719	2.26375e-12	4.79526e-09	UKBB_20002_1226_DMET	self-reported: hypothyroidism/myxoedema	Sex Heterogeneity
rs3809272	A	G	-10.354	-0.00959793	0.000926975	-4.89767	-0.00230716	0.000471073	-7.01168	2.35478e-12	4.92496e-09	UKBB_20002_1226_DMET	self-reported: hypothyroidism/myxoedema	Sex Heterogeneity
rs11571315	C	T	-11.9687	-0.0103734	0.000866715	-8.1279	-0.0035721	0.000439486	-6.99886	2.5806e-12	5.32978e-09	UKBB_20002_1226_DMET	self-reported: hypothyroidism/myxoedema	Sex Heterogeneity
rs2293571	A	G	-1.47998	-0.00021453	0.000144954	-7.4638	-0.00442141	0.000592381	6.89813	5.26918e-12	6.74888e-09	UKBB_20002_1466_DMET	self-reported: gout	Sex Heterogeneity
rs2725270	A	C	1.19716	0.000170662	0.000142555	7.39327	0.0043042	0.000582177	-6.8964	5.33375e-12	6.77903e-09	UKBB_20002_1466_DMET	self-reported: gout	Sex Heterogeneity
rs11695549	C	A	-1.56774	-0.000228228	0.000145578	-7.4505	-0.00443401	0.00059513	6.8646	6.66764e-12	8.40967e-09	UKBB_20002_1466_DMET	self-reported: gout	Sex Heterogeneity
rs13029135	A	C	-12.0735	-0.0103765	0.000859445	-8.49634	-0.00370897	0.000436538	-6.91684	4.61827e-12	9.30558e-09	UKBB_20002_1226_DMET	self-reported: hypothyroidism/myxoedema	Sex Heterogeneity
rs7596727	C	T	-12.0775	-0.0103802	0.000859466	-8.5015	-0.00371135	0.000436552	-6.91803	4.57967e-12	9.30558e-09	UKBB_20002_1226_DMET	self-reported: hypothyroidism/myxoedema	Sex Heterogeneity
rs2033171	T	C	12.0493	0.0103564	0.000859501	8.46131	0.00369368	0.000436538	6.91149	4.7958e-12	9.54687e-09	UKBB_20002_1226_DMET	self-reported: hypothyroidism/myxoedema	Sex Heterogeneity
rs4245791	T	C	12.0839	0.00627393	0.000519197	5.47247	0.00181239	0.000331184	7.24474	4.33263e-13	1.1931e-08	UKBB_20002_1162_DMET	self-reported: cholelithiasis/gall stones	Sex Heterogeneity
rs10744777	C	T	-9.82789	-0.00892955	0.000908593	-4.18387	-0.00193448	0.000462366	-6.86146	6.81592e-12	1.34068e-08	UKBB_20002_1226_DMET	self-reported: hypothyroidism/myxoedema	Sex Heterogeneity
rs4760278	A	C	-1.63013	-0.000274623	0.000168467	-7.36948	-0.00509087	0.000690805	6.77343	1.25768e-11	1.5639e-08	UKBB_20002_1466_DMET	self-reported: gout	Sex Heterogeneity
rs6821589	G	A	-0.768685	-0.000111262	0.000144743	-7.16313	-0.00422324	0.00058958	6.77329	1.25888e-11	1.5639e-08	UKBB_20002_1466_DMET	self-reported: gout	Sex Heterogeneity
rs2869926	T	C	-0.754345	-0.000109056	0.000144571	-7.14356	-0.0042066	0.000588866	6.75769	1.40211e-11	1.72885e-08	UKBB_20002_1466_DMET	self-reported: gout	Sex Heterogeneity
rs1217385	C	A	-10.572	-0.00922434	0.000872526	-5.74054	-0.00254615	0.000443537	-6.82292	8.92114e-12	1.73412e-08	UKBB_20002_1226_DMET	self-reported: hypothyroidism/myxoedema	Sex Heterogeneity
rs6819344	A	C	-0.76277	-0.000110344	0.000144662	-7.14193	-0.00420846	0.000589262	6.75411	1.43719e-11	1.75897e-08	UKBB_20002_1466_DMET	self-reported: gout	Sex Heterogeneity
rs881561	A	G	-0.754207	-0.000108992	0.000144513	-7.13864	-0.00420204	0.000588633	6.75295	1.44872e-11	1.76005e-08	UKBB_20002_1466_DMET	self-reported: gout	Sex Heterogeneity
rs2238151	C	T	-9.72018	-0.00883273	0.0009087	-4.1219	-0.00190536	0.000462253	-6.79476	1.08492e-11	2.08438e-08	UKBB_20002_1226_DMET	self-reported: hypothyroidism/myxoedema	Sex Heterogeneity
rs893971	G	A	-0.764139	-0.000110385	0.000144456	-7.10145	-0.00417873	0.000588433	6.71449	1.88722e-11	2.27604e-08	UKBB_20002_1466_DMET	self-reported: gout	Sex Heterogeneity
rs6544713	C	T	11.938	0.00620667	0.000519909	5.48933	0.00182017	0.000331583	7.11348	1.13154e-12	2.67086e-08	UKBB_20002_1162_DMET	self-reported: cholelithiasis/gall stones	Sex Heterogeneity
rs4767293	G	A	-9.64158	-0.00875721	0.000908276	-4.11352	-0.0019024	0.000462475	-6.72542	1.75088e-11	3.28938e-08	UKBB_20002_1226_DMET	self-reported: hypothyroidism/myxoedema	Sex Heterogeneity
rs6665194	A	G	10.488	0.00915268	0.00087268	5.79139	0.00256895	0.00044358	6.72533	1.75194e-11	3.28938e-08	UKBB_20002_1226_DMET	self-reported: hypothyroidism/myxoedema	Sex Heterogeneity
rs6672018	T	C	10.3792	0.0089547	0.000862755	5.59778	0.0024538	0.000438352	6.71769	1.84629e-11	3.42759e-08	UKBB_20002_1226_DMET	self-reported: hypothyroidism/myxoedema	Sex Heterogeneity
rs1217406	C	A	-10.3661	-0.00894805	0.000863204	-5.58127	-0.00244782	0.000438579	-6.71351	1.90002e-11	3.48814e-08	UKBB_20002_1226_DMET	self-reported: hypothyroidism/myxoedema	Sex Heterogeneity
rs6537798	A	C	-10.3513	-0.00892938	0.000862631	-5.57365	-0.00244291	0.000438296	-6.70372	2.0318e-11	3.68908e-08	UKBB_20002_1226_DMET	self-reported: hypothyroidism/myxoedema	Sex Heterogeneity
rs3789600	C	T	10.3552	0.0089318	0.00086254	5.58784	0.00244874	0.000438226	6.70098	2.07031e-11	3.71814e-08	UKBB_20002_1226_DMET	self-reported: hypothyroidism/myxoedema	Sex Heterogeneity
rs1217379	T	C	-10.3446	-0.0089222	0.000862498	-5.58878	-0.00244917	0.00043823	-6.69086	2.21869e-11	3.85561e-08	UKBB_20002_1226_DMET	self-reported: hypothyroidism/myxoedema	Sex Heterogeneity
rs2476600	G	A	-10.3467	-0.00892547	0.000862637	-5.59634	-0.00245279	0.000438285	-6.68947	2.23988e-11	3.85561e-08	UKBB_20002_1226_DMET	self-reported: hypothyroidism/myxoedema	Sex Heterogeneity
rs2797416	C	T	-10.3467	-0.00892545	0.000862637	-5.59633	-0.00245279	0.000438285	-6.68944	2.24019e-11	3.85561e-08	UKBB_20002_1226_DMET	self-reported: hypothyroidism/myxoedema	Sex Heterogeneity
rs7555634	T	C	-10.3475	-0.00892605	0.000862631	-5.59741	-0.00245324	0.000438282	-6.68965	2.23711e-11	3.85561e-08	UKBB_20002_1226_DMET	self-reported: hypothyroidism/myxoedema	Sex Heterogeneity
rs3096859	C	T	11.835	0.0108758	0.000918952	8.59611	0.00400824	0.000466286	6.66441	2.65734e-11	4.52641e-08	UKBB_20002_1226_DMET	self-reported: hypothyroidism/myxoedema	Sex Heterogeneity
rs3116504	G	A	11.9006	0.0108868	0.000914807	8.7485	0.00406183	0.000464289	6.65278	2.87617e-11	4.84916e-08	UKBB_20002_1226_DMET	self-reported: hypothyroidism/myxoedema	Sex Heterogeneity
rs3096851	C	A	11.9069	0.0108914	0.000914715	8.77418	0.00407311	0.000464215	6.64701	2.99101e-11	4.99185e-08	UKBB_20002_1226_DMET	self-reported: hypothyroidism/myxoedema	Sex Heterogeneity
rs780110	A	G	-1.80127	-0.000256028	0.000142137	-7.21906	-0.00419382	0.000580937	6.58414	4.57532e-11	5.47798e-08	UKBB_20002_1466_DMET	self-reported: gout	Sex Heterogeneity
rs11571292	A	G	11.273	0.00983564	0.000872496	7.59617	0.00335829	0.000442103	6.62229	3.53665e-11	5.84347e-08	UKBB_20002_1226_DMET	self-reported: hypothyroidism/myxoedema	Sex Heterogeneity
rs1217419	G	T	-10.2647	-0.00886082	0.00086323	-5.59028	-0.00245204	0.000438626	-6.61875	3.62244e-11	5.92595e-08	UKBB_20002_1226_DMET	self-reported: hypothyroidism/myxoedema	Sex Heterogeneity
rs926169	T	G	11.2335	0.00980126	0.000872504	7.53641	0.00333196	0.000442114	6.61398	3.74116e-11	6.06016e-08	UKBB_20002_1226_DMET	self-reported: hypothyroidism/myxoedema	Sex Heterogeneity
rs1217418	G	A	-10.2468	-0.00884499	0.000863193	-5.59508	-0.00245406	0.000438611	-6.60059	4.09529e-11	6.56941e-08	UKBB_20002_1226_DMET	self-reported: hypothyroidism/myxoedema	Sex Heterogeneity
rs6709904	G	A	16.3997	0.0165574	0.00100961	10.5465	0.0078108	0.000740602	6.98543	2.83976e-12	6.70288e-08	UKBB_K80_DMET	k80 cholelithiasis	Sex Heterogeneity
rs958325	T	C	-0.169566	-2.41226e-05	0.00014226	-6.78411	-0.00393234	0.000579639	6.54817	5.8246e-11	6.92357e-08	UKBB_20002_1466_DMET	self-reported: gout	Sex Heterogeneity
rs11571291	C	T	-12.2189	-0.00960529	0.000786102	-8.14554	-0.0034647	0.000425349	-6.87021	6.41087e-12	7.06162e-08	UKBB_20003_1141191044_DMET	levothyroxine sodium	Sex Heterogeneity
rs6748358	A	C	-12.2889	-0.0095605	0.000777979	-8.25387	-0.00347678	0.00042123	-6.87663	6.12866e-12	7.06162e-08	UKBB_20003_1141191044_DMET	levothyroxine sodium	Sex Heterogeneity
rs593226	G	A	-10.0427	-0.00904021	0.000900174	-4.12656	-0.00201496	0.00048829	-6.86006	6.88325e-12	7.10808e-08	UKBB_20003_1141191044_DMET	levothyroxine sodium	Sex Heterogeneity
rs1230666	G	A	-9.8869	-0.00615714	0.000622758	-4.98488	-0.00135016	0.000270851	-7.07837	1.45857e-12	8.03313e-08	UKBB_20003_1140884516_DMET	thyroxine product	Sex Heterogeneity
rs11681351	A	G	-1.3901	-0.000200399	0.000144162	-7.05571	-0.00415573	0.000588989	6.52291	6.89555e-11	8.13803e-08	UKBB_20002_1466_DMET	self-reported: gout	Sex Heterogeneity
rs8179252	C	A	-1.3915	-0.000200685	0.000144222	-7.04038	-0.00414873	0.000589277	6.50774	7.62895e-11	8.93972e-08	UKBB_20002_1466_DMET	self-reported: gout	Sex Heterogeneity
rs7656367	G	A	-0.450514	-6.39626e-05	0.000141977	-6.7915	-0.00393121	0.000578843	6.48866	8.66009e-11	1.00766e-07	UKBB_20002_1466_DMET	self-reported: gout	Sex Heterogeneity
rs2728108	C	A	0.0815179	1.15435e-05	0.000141607	6.69598	0.00387779	0.000579122	-6.48499	8.87356e-11	1.02527e-07	UKBB_20002_1466_DMET	self-reported: gout	Sex Heterogeneity
rs3096866	G	A	11.6662	0.0107245	0.000919276	8.55817	0.00399174	0.000466425	6.53137	6.51726e-11	1.0354e-07	UKBB_20002_1226_DMET	self-reported: hypothyroidism/myxoedema	Sex Heterogeneity
rs11932727	T	C	-1.2273	-0.000183802	0.000149761	-6.96767	-0.00427252	0.000613192	6.47753	9.32345e-11	1.06978e-07	UKBB_20002_1466_DMET	self-reported: gout	Sex Heterogeneity
rs11065898	T	C	-8.71782	-0.00894076	0.00102557	-2.75913	-0.00144219	0.000522696	-6.51433	7.30152e-11	1.14895e-07	UKBB_20002_1226_DMET	self-reported: hypothyroidism/myxoedema	Sex Heterogeneity
rs17786456	C	T	-0.280563	-4.19127e-05	0.000149388	-6.72348	-0.00409843	0.000609569	6.46346	1.02334e-10	1.16609e-07	UKBB_20002_1466_DMET	self-reported: gout	Sex Heterogeneity
rs7586601	G	A	-1.96333	-0.000279385	0.000142302	-7.13084	-0.00415022	0.000582009	6.46051	1.0435e-10	1.18091e-07	UKBB_20002_1466_DMET	self-reported: gout	Sex Heterogeneity
rs17013285	A	G	1.79394	0.000341096	0.000190138	7.08841	0.00549077	0.000774613	-6.4564	1.07222e-10	1.19702e-07	UKBB_20002_1466_DMET	self-reported: gout	Sex Heterogeneity
rs9637599	C	A	-0.375832	-5.33699e-05	0.000142005	-6.74035	-0.00390136	0.000578808	6.45665	1.07047e-10	1.19702e-07	UKBB_20002_1466_DMET	self-reported: gout	Sex Heterogeneity
rs7661312	G	T	-0.458298	-6.50368e-05	0.000141909	-6.7511	-0.00390615	0.000578594	6.44761	1.13631e-10	1.26005e-07	UKBB_20002_1466_DMET	self-reported: gout	Sex Heterogeneity
rs17299124	A	C	-1.24882	-0.000199531	0.000159775	-6.93783	-0.00450701	0.000649629	6.43879	1.20428e-10	1.32653e-07	UKBB_20002_1466_DMET	self-reported: gout	Sex Heterogeneity
rs1968351	C	A	-12.2525	-0.00962344	0.000785427	-8.48782	-0.00360799	0.000425079	-6.73564	1.6321e-11	1.42105e-07	UKBB_20003_1141191044_DMET	levothyroxine sodium	Sex Heterogeneity
rs231804	T	C	12.2642	0.00963608	0.000785711	8.50875	0.0036185	0.000425269	6.73546	1.63413e-11	1.42105e-07	UKBB_20003_1141191044_DMET	levothyroxine sodium	Sex Heterogeneity
rs231811	T	G	12.3094	0.00967201	0.000785742	8.57363	0.00364605	0.000425264	6.74465	1.53395e-11	1.42105e-07	UKBB_20003_1141191044_DMET	levothyroxine sodium	Sex Heterogeneity
rs13030124	A	G	-12.2309	-0.00960936	0.000785662	-8.4975	-0.00361305	0.00042519	-6.71226	1.91635e-11	1.58315e-07	UKBB_20003_1141191044_DMET	levothyroxine sodium	Sex Heterogeneity
rs10516796	T	C	0.0539485	7.74227e-06	0.000143512	-6.58161	-0.00386794	0.000587689	6.40653	1.48867e-10	1.62892e-07	UKBB_20002_1466_DMET	self-reported: gout	Sex Heterogeneity
rs6760828	C	T	-1.72361	-0.000248763	0.000144326	-7.00607	-0.00413543	0.000590264	6.3962	1.59291e-10	1.73152e-07	UKBB_20002_1466_DMET	self-reported: gout	Sex Heterogeneity
rs6547626	T	C	-1.5562	-0.000225206	0.000144716	-6.95008	-0.00410875	0.00059118	6.38074	1.76229e-10	1.90312e-07	UKBB_20002_1466_DMET	self-reported: gout	Sex Heterogeneity
rs2911713	A	G	-1.55661	-0.000225265	0.000144715	-6.94581	-0.00410632	0.000591194	6.37651	1.81163e-10	1.92247e-07	UKBB_20002_1466_DMET	self-reported: gout	Sex Heterogeneity
rs4665976	G	A	-1.55683	-0.000225299	0.000144716	-6.94556	-0.00410617	0.000591193	6.37622	1.81512e-10	1.92247e-07	UKBB_20002_1466_DMET	self-reported: gout	Sex Heterogeneity
rs7563162	T	C	-1.55812	-0.000225489	0.000144718	-6.94648	-0.00410659	0.000591175	6.37678	1.80854e-10	1.92247e-07	UKBB_20002_1466_DMET	self-reported: gout	Sex Heterogeneity
rs1060525	G	A	-1.55634	-0.000225231	0.000144718	-6.94431	-0.00410535	0.000591182	6.37509	1.82854e-10	1.92434e-07	UKBB_20002_1466_DMET	self-reported: gout	Sex Heterogeneity
rs475688	T	C	2.08975	0.000339922	0.000162662	7.06403	0.00470233	0.000665672	-6.36608	1.93916e-10	2.02784e-07	UKBB_20002_1466_DMET	self-reported: gout	Sex Heterogeneity
rs1049817	G	A	-1.71134	-0.000246594	0.000144094	-6.96533	-0.00410607	0.000589501	6.35979	2.02035e-10	2.09946e-07	UKBB_20002_1466_DMET	self-reported: gout	Sex Heterogeneity
rs1083865	G	A	-1.5612	-0.000225861	0.000144672	-6.92474	-0.00409247	0.000590993	6.35493	2.08528e-10	2.12423e-07	UKBB_20002_1466_DMET	self-reported: gout	Sex Heterogeneity
rs4665969	C	T	-1.69492	-0.000244651	0.000144344	-6.95574	-0.00410642	0.000590364	6.35417	2.09561e-10	2.12423e-07	UKBB_20002_1466_DMET	self-reported: gout	Sex Heterogeneity
rs6743819	T	G	-1.69257	-0.00024421	0.000144284	-6.95527	-0.0041048	0.000590171	6.35433	2.09331e-10	2.12423e-07	UKBB_20002_1466_DMET	self-reported: gout	Sex Heterogeneity
rs6818927	T	C	-0.217986	-3.20967e-05	0.000147242	-6.59786	-0.00396514	0.000600974	6.35645	2.06474e-10	2.12423e-07	UKBB_20002_1466_DMET	self-reported: gout	Sex Heterogeneity
rs12509864	C	T	-0.213761	-3.14688e-05	0.000147215	-6.59005	-0.00395943	0.00060082	6.34983	2.15547e-10	2.14775e-07	UKBB_20002_1466_DMET	self-reported: gout	Sex Heterogeneity
rs6838095	A	G	-0.214378	-3.1561e-05	0.000147221	-6.59112	-0.00396026	0.000600847	6.35074	2.14277e-10	2.14775e-07	UKBB_20002_1466_DMET	self-reported: gout	Sex Heterogeneity
rs780102	C	T	-1.53044	-0.000221202	0.000144536	-6.91167	-0.0040816	0.000590538	6.34967	2.15781e-10	2.14775e-07	UKBB_20002_1466_DMET	self-reported: gout	Sex Heterogeneity
rs1647284	T	C	-1.56155	-0.000225826	0.000144617	-6.91085	-0.00408271	0.000590767	6.34137	2.27737e-10	2.24267e-07	UKBB_20002_1466_DMET	self-reported: gout	Sex Heterogeneity
rs7657298	C	T	2.38942	0.000511956	0.000214259	7.11329	0.00622618	0.000875289	-6.34117	2.28032e-10	2.24267e-07	UKBB_20002_1466_DMET	self-reported: gout	Sex Heterogeneity
rs4582	G	A	-1.55029	-0.000224266	0.000144661	-6.90279	-0.00407933	0.000590968	6.33623	2.35454e-10	2.30196e-07	UKBB_20002_1466_DMET	self-reported: gout	Sex Heterogeneity
rs11571293	T	G	-11.8678	-0.00939371	0.000791529	-7.96605	-0.00341192	0.000428307	-6.64658	2.99988e-11	2.36028e-07	UKBB_20003_1141191044_DMET	levothyroxine sodium	Sex Heterogeneity
rs1260320	A	G	-1.64017	-0.000237014	0.000144505	-6.9191	-0.00408586	0.000590518	6.33095	2.43664e-10	2.36821e-07	UKBB_20002_1466_DMET	self-reported: gout	Sex Heterogeneity
rs7682521	G	T	-2.16866	-0.000425415	0.000196165	-7.04364	-0.00565492	0.00080284	6.32761	2.48985e-10	2.40578e-07	UKBB_20002_1466_DMET	self-reported: gout	Sex Heterogeneity
rs10897526	C	T	1.95892	0.000315593	0.000161106	6.98629	0.0045956	0.000657803	-6.31974	2.62007e-10	2.48384e-07	UKBB_20002_1466_DMET	self-reported: gout	Sex Heterogeneity
rs1481014	A	C	-2.15174	-0.000422431	0.00019632	-7.03268	-0.00565021	0.000803421	6.32093	2.60002e-10	2.48384e-07	UKBB_20002_1466_DMET	self-reported: gout	Sex Heterogeneity
rs1647266	C	T	-1.51717	-0.000219282	0.000144533	-6.8755	-0.00405989	0.000590487	6.31764	2.65591e-10	2.48384e-07	UKBB_20002_1466_DMET	self-reported: gout	Sex Heterogeneity
rs1647276	T	C	-1.51712	-0.000219274	0.000144533	-6.87519	-0.00405972	0.000590489	6.31735	2.66084e-10	2.48384e-07	UKBB_20002_1466_DMET	self-reported: gout	Sex Heterogeneity
rs4803	G	A	-1.51723	-0.000219291	0.000144533	-6.87733	-0.00406105	0.000590498	6.31942	2.62546e-10	2.48384e-07	UKBB_20002_1466_DMET	self-reported: gout	Sex Heterogeneity
rs780106	C	A	-1.51709	-0.00021927	0.000144533	-6.87518	-0.00405973	0.000590491	6.31735	2.66079e-10	2.48384e-07	UKBB_20002_1466_DMET	self-reported: gout	Sex Heterogeneity
rs704791	C	T	-1.52411	-0.000220283	0.000144533	-6.87463	-0.00405938	0.000590488	6.31514	2.69913e-10	2.49482e-07	UKBB_20002_1466_DMET	self-reported: gout	Sex Heterogeneity
rs809673	G	A	-1.52435	-0.000220317	0.000144532	-6.87446	-0.00405926	0.000590484	6.31493	2.7028e-10	2.49482e-07	UKBB_20002_1466_DMET	self-reported: gout	Sex Heterogeneity
rs813592	C	T	-1.64778	-0.000238084	0.000144488	-6.90158	-0.00407535	0.000590495	6.31217	2.75148e-10	2.52564e-07	UKBB_20002_1466_DMET	self-reported: gout	Sex Heterogeneity
rs2728105	G	T	0.327026	4.64621e-05	0.000142075	6.57706	0.00382215	0.000581134	-6.31123	2.76826e-10	2.52701e-07	UKBB_20002_1466_DMET	self-reported: gout	Sex Heterogeneity
rs1260342	T	G	-1.52292	-0.000220116	0.000144536	-6.86788	-0.00405553	0.000590507	6.30889	2.81052e-10	2.55149e-07	UKBB_20002_1466_DMET	self-reported: gout	Sex Heterogeneity
rs780104	A	G	-1.51104	-0.000218404	0.000144539	-6.85508	-0.00404791	0.000590497	6.29926	2.99069e-10	2.70022e-07	UKBB_20002_1466_DMET	self-reported: gout	Sex Heterogeneity
rs2272417	C	T	-1.1623	-0.000166826	0.00014353	-6.76228	-0.00397196	0.000587371	6.29308	3.11219e-10	2.79464e-07	UKBB_20002_1466_DMET	self-reported: gout	Sex Heterogeneity
rs780107	G	A	-1.52476	-0.000220393	0.000144543	-6.83919	-0.00403904	0.000590573	6.28063	3.37213e-10	3.0117e-07	UKBB_20002_1466_DMET	self-reported: gout	Sex Heterogeneity
rs7658584	A	G	-2.17999	-0.000427441	0.000196075	-6.99494	-0.00561342	0.000802497	6.27764	3.43753e-10	3.0536e-07	UKBB_20002_1466_DMET	self-reported: gout	Sex Heterogeneity
rs13029135	A	C	-11.6532	-0.00911813	0.000782454	-7.66624	-0.003249	0.000423805	-6.59559	4.23568e-11	3.13631e-07	UKBB_20003_1141191044_DMET	levothyroxine sodium	Sex Heterogeneity
rs7596727	C	T	-11.6509	-0.0091165	0.000782473	-7.6712	-0.00325121	0.00042382	-6.5911	4.36585e-11	3.13631e-07	UKBB_20003_1141191044_DMET	levothyroxine sodium	Sex Heterogeneity
rs7685225	C	T	-0.258154	-3.80344e-05	0.000147333	-6.51398	-0.0039168	0.000601291	6.26539	3.71898e-10	3.28594e-07	UKBB_20002_1466_DMET	self-reported: gout	Sex Heterogeneity
rs704795	A	G	-1.64955	-0.000238459	0.00014456	-6.84938	-0.00404637	0.000590765	6.26101	3.82502e-10	3.36167e-07	UKBB_20002_1466_DMET	self-reported: gout	Sex Heterogeneity
rs2033171	T	C	11.6136	0.00908774	0.000782505	7.65757	0.00324531	0.000423805	6.56525	5.19441e-11	3.57605e-07	UKBB_20003_1141191044_DMET	levothyroxine sodium	Sex Heterogeneity
rs12362644	C	T	-0.120067	-1.70015e-05	0.0001416	-6.46251	-0.00373465	0.000577895	6.24825	4.15069e-10	3.62858e-07	UKBB_20002_1466_DMET	self-reported: gout	Sex Heterogeneity
rs11231816	A	G	-0.228496	-3.23228e-05	0.000141459	-6.4854	-0.00374403	0.000577301	6.24467	4.24683e-10	3.69309e-07	UKBB_20002_1466_DMET	self-reported: gout	Sex Heterogeneity
rs2358994	A	G	8.7573	0.00503217	0.000574626	3.03369	0.000760802	0.000250784	6.81275	9.57522e-12	3.95519e-07	UKBB_20003_1140884516_DMET	thyroxine product	Sex Heterogeneity
rs12475426	A	G	-1.69008	-0.00024402	0.000144384	-6.823	-0.00402558	0.000590002	6.22569	4.79429e-10	4.14734e-07	UKBB_20002_1466_DMET	self-reported: gout	Sex Heterogeneity
rs2185971	T	G	-9.70745	-0.00781548	0.000805102	-4.2096	-0.00183403	0.000435679	-6.53406	6.40106e-11	4.23049e-07	UKBB_20003_1141191044_DMET	levothyroxine sodium	Sex Heterogeneity
rs616559	C	T	-8.29077	-0.00875432	0.00105591	-2.40602	-0.00129449	0.00053802	-6.2948	3.07802e-10	4.79782e-07	UKBB_20002_1226_DMET	self-reported: hypothyroidism/myxoedema	Sex Heterogeneity
rs7398705	C	A	8.27615	0.00873921	0.00105595	2.3883	0.00128508	0.000538074	6.28967	3.18145e-10	4.9127e-07	UKBB_20002_1226_DMET	self-reported: hypothyroidism/myxoedema	Sex Heterogeneity
rs17013421	G	A	1.35915	0.000241724	0.000177849	6.70716	0.00485792	0.000724289	-6.18955	6.03363e-10	5.19225e-07	UKBB_20002_1466_DMET	self-reported: gout	Sex Heterogeneity
rs6490162	C	T	-8.24639	-0.00864231	0.00104801	-2.37481	-0.00126801	0.000533941	-6.26966	3.61834e-10	5.53559e-07	UKBB_20002_1226_DMET	self-reported: hypothyroidism/myxoedema	Sex Heterogeneity
rs607316	T	C	-8.24845	-0.00871009	0.00105597	-2.40398	-0.00129347	0.000538054	-6.25797	3.90016e-10	5.912e-07	UKBB_20002_1226_DMET	self-reported: hypothyroidism/myxoedema	Sex Heterogeneity
rs12369009	T	G	8.25834	0.00869923	0.00105339	2.42925	0.00130381	0.000536715	6.25543	3.96433e-10	5.95464e-07	UKBB_20002_1226_DMET	self-reported: hypothyroidism/myxoedema	Sex Heterogeneity
rs7965040	C	A	-8.22236	-0.00861668	0.00104796	-2.36674	-0.00126364	0.000533913	-6.25189	4.05513e-10	6.03616e-07	UKBB_20002_1226_DMET	self-reported: hypothyroidism/myxoedema	Sex Heterogeneity
rs1171615	T	C	1.82572	0.000306091	0.000167655	6.79106	0.00465422	0.000685345	-6.16272	7.15063e-10	6.12161e-07	UKBB_20002_1466_DMET	self-reported: gout	Sex Heterogeneity
rs2301621	T	C	-8.28593	-0.00869444	0.0010493	-2.50265	-0.00133814	0.000534691	-6.24645	4.19899e-10	6.19448e-07	UKBB_20002_1226_DMET	self-reported: hypothyroidism/myxoedema	Sex Heterogeneity
rs3761936	C	T	8.56801	0.0049732	0.000580438	2.85148	0.000722635	0.000253425	6.71124	1.92978e-11	6.377e-07	UKBB_20003_1140884516_DMET	thyroxine product	Sex Heterogeneity
rs2073950	T	C	-8.27364	-0.00868148	0.00104929	-2.50234	-0.00133798	0.000534692	-6.23562	4.49988e-10	6.57963e-07	UKBB_20002_1226_DMET	self-reported: hypothyroidism/myxoedema	Sex Heterogeneity
rs229540	G	T	9.11629	0.00786956	0.000863241	4.18407	0.00183407	0.000438346	6.23399	4.54716e-10	6.59044e-07	UKBB_20002_1226_DMET	self-reported: hypothyroidism/myxoedema	Sex Heterogeneity
rs3739095	A	G	-1.76279	-0.000251027	0.000142403	-6.76075	-0.00393688	0.000582314	6.14849	7.82261e-10	6.66236e-07	UKBB_20002_1466_DMET	self-reported: gout	Sex Heterogeneity
rs1111695	A	C	-9.6739	-0.00779791	0.000806076	-4.31895	-0.00188342	0.000436082	-6.45352	1.0928e-10	6.94459e-07	UKBB_20003_1141191044_DMET	levothyroxine sodium	Sex Heterogeneity
rs7676233	A	G	-0.402193	-5.68417e-05	0.000141329	-6.41974	-0.00371033	0.000577956	6.14047	8.22764e-10	6.97139e-07	UKBB_20002_1466_DMET	self-reported: gout	Sex Heterogeneity
rs10957472	T	G	4.6935	0.000881484	0.000187809	9.32495	0.0037943	0.000406898	-6.49965	8.05078e-11	7.00104e-07	UKBB_M13_DUPUTRYEN_DMET	palmar fascial fibromatosis	Sex Heterogeneity
rs229541	A	G	9.1001	0.00785571	0.000863256	4.17939	0.00183201	0.000438343	6.22173	4.91702e-10	7.05582e-07	UKBB_20002_1226_DMET	self-reported: hypothyroidism/myxoedema	Sex Heterogeneity
rs638791	G	A	-8.26214	-0.00873551	0.00105729	-2.51287	-0.00135387	0.000538775	-6.22057	4.95367e-10	7.05582e-07	UKBB_20002_1226_DMET	self-reported: hypothyroidism/myxoedema	Sex Heterogeneity
rs1217226	T	C	-10.289	-0.0104158	0.00101232	-6.54783	-0.0033604	0.000513209	-6.21633	5.08912e-10	7.1868e-07	UKBB_20002_1226_DMET	self-reported: hypothyroidism/myxoedema	Sex Heterogeneity
rs848132	A	C	-8.25172	-0.00872434	0.00105727	-2.51126	-0.00135297	0.00053876	-6.21204	5.23013e-10	7.32333e-07	UKBB_20002_1226_DMET	self-reported: hypothyroidism/myxoedema	Sex Heterogeneity
rs231790	T	G	11.6299	0.00904599	0.000777825	7.97751	0.00335554	0.000420625	6.43518	1.23327e-10	7.4432e-07	UKBB_20003_1141191044_DMET	levothyroxine sodium	Sex Heterogeneity
rs231797	G	A	11.6285	0.00904525	0.00077785	7.983	0.00335773	0.00042061	6.43176	1.26136e-10	7.4432e-07	UKBB_20003_1141191044_DMET	levothyroxine sodium	Sex Heterogeneity
rs1171614	C	T	1.84937	0.000310258	0.000167765	6.76134	0.00463679	0.00068578	-6.12821	8.88721e-10	7.49183e-07	UKBB_20002_1466_DMET	self-reported: gout	Sex Heterogeneity
rs1217227	T	C	-10.2659	-0.0103914	0.00101223	-6.54276	-0.00335756	0.000513171	-6.19787	5.72332e-10	7.68844e-07	UKBB_20002_1226_DMET	self-reported: hypothyroidism/myxoedema	Sex Heterogeneity
rs1217228	G	T	-10.2691	-0.0103949	0.00101226	-6.54451	-0.00335865	0.000513201	-6.19977	5.65454e-10	7.68844e-07	UKBB_20002_1226_DMET	self-reported: hypothyroidism/myxoedema	Sex Heterogeneity
rs4767364	A	G	-8.47212	-0.00800406	0.000944753	-2.98688	-0.00143499	0.000480432	-6.19786	5.72354e-10	7.68844e-07	UKBB_20002_1226_DMET	self-reported: hypothyroidism/myxoedema	Sex Heterogeneity
rs608848	T	C	-8.4915	-0.00806947	0.000950299	-3.01454	-0.00145658	0.000483185	-6.20297	5.54072e-10	7.68844e-07	UKBB_20002_1226_DMET	self-reported: hypothyroidism/myxoedema	Sex Heterogeneity
rs7134740	A	G	-8.21558	-0.00861991	0.00104922	-2.46979	-0.00132035	0.000534601	-6.19886	5.6875e-10	7.68844e-07	UKBB_20002_1226_DMET	self-reported: hypothyroidism/myxoedema	Sex Heterogeneity
rs616668	G	T	-8.24565	-0.00871829	0.00105732	-2.53577	-0.00136626	0.000538794	-6.19543	5.81269e-10	7.74522e-07	UKBB_20002_1226_DMET	self-reported: hypothyroidism/myxoedema	Sex Heterogeneity
rs1171616	T	G	1.85905	0.000311351	0.000167478	6.7462	0.00461922	0.000684715	-6.11132	9.88089e-10	8.28721e-07	UKBB_20002_1466_DMET	self-reported: gout	Sex Heterogeneity
rs10849949	G	A	-8.20278	-0.0085673	0.00104444	-2.48559	-0.00132256	0.00053209	-6.18064	6.38423e-10	8.37353e-07	UKBB_20002_1226_DMET	self-reported: hypothyroidism/myxoedema	Sex Heterogeneity
rs1217236	A	G	-10.2448	-0.0103733	0.00101255	-6.53927	-0.00335683	0.000513334	-6.18061	6.38559e-10	8.37353e-07	UKBB_20002_1226_DMET	self-reported: hypothyroidism/myxoedema	Sex Heterogeneity
rs1545207	A	G	1.13637	0.000179499	0.000157959	6.56045	0.0042402	0.000646328	-6.1031	1.04029e-09	8.68094e-07	UKBB_20002_1466_DMET	self-reported: gout	Sex Heterogeneity
rs13110188	T	C	-0.239807	-3.61039e-05	0.000150554	-6.33974	-0.00389231	0.000613955	6.10019	1.05941e-09	8.79605e-07	UKBB_20002_1466_DMET	self-reported: gout	Sex Heterogeneity
rs4693921	T	C	-0.380597	-5.37715e-05	0.000141282	-6.36436	-0.0036772	0.000577779	6.09183	1.11631e-09	9.22214e-07	UKBB_20002_1466_DMET	self-reported: gout	Sex Heterogeneity
rs231735	T	G	11.5713	0.00899587	0.000777431	7.96418	0.00334774	0.000420349	6.39077	1.65047e-10	9.40348e-07	UKBB_20003_1141191044_DMET	levothyroxine sodium	Sex Heterogeneity
rs1217201	A	G	-10.2268	-0.0103583	0.00101286	-6.55286	-0.00336449	0.000513438	-6.15889	7.32563e-10	9.53059e-07	UKBB_20002_1226_DMET	self-reported: hypothyroidism/myxoedema	Sex Heterogeneity
rs3742003	A	G	-8.15879	-0.00855979	0.00104915	-2.46109	-0.00131579	0.000534636	-6.15192	7.6552e-10	9.81067e-07	UKBB_20002_1226_DMET	self-reported: hypothyroidism/myxoedema	Sex Heterogeneity
rs688812	T	C	-8.19727	-0.00866626	0.00105721	-2.53697	-0.00136675	0.000538732	-6.15182	7.65967e-10	9.81067e-07	UKBB_20002_1226_DMET	self-reported: hypothyroidism/myxoedema	Sex Heterogeneity
rs231726	T	C	12.146	0.0100526	0.000827644	9.04797	0.00405343	0.000447994	6.37455	1.83501e-10	9.92897e-07	UKBB_20003_1141191044_DMET	levothyroxine sodium	Sex Heterogeneity
rs231779	T	C	12.1028	0.00968363	0.000800112	8.97632	0.00388649	0.000432972	6.37224	1.86289e-10	9.92897e-07	UKBB_20003_1141191044_DMET	levothyroxine sodium	Sex Heterogeneity
rs7676673	T	C	-0.375202	-5.2988e-05	0.000141225	-6.34577	-0.00366526	0.00057759	6.07508	1.23925e-09	1.01868e-06	UKBB_20002_1466_DMET	self-reported: gout	Sex Heterogeneity
rs10858007	G	A	10.1348	0.0102637	0.00101272	6.41146	0.00329134	0.000513353	6.14088	8.20633e-10	1.01947e-06	UKBB_20002_1226_DMET	self-reported: hypothyroidism/myxoedema	Sex Heterogeneity
rs616513	T	G	-8.16973	-0.00859711	0.00105231	-2.50242	-0.00134172	0.00053617	-6.14327	8.08411e-10	1.01947e-06	UKBB_20002_1226_DMET	self-reported: hypothyroidism/myxoedema	Sex Heterogeneity
rs628825	T	C	-8.15447	-0.00857475	0.00105154	-2.47637	-0.00132671	0.000535749	-6.14161	8.16916e-10	1.01947e-06	UKBB_20002_1226_DMET	self-reported: hypothyroidism/myxoedema	Sex Heterogeneity
rs630512	T	C	-8.15695	-0.00857658	0.00105144	-2.4795	-0.00132827	0.000535702	-6.14241	8.12792e-10	1.01947e-06	UKBB_20002_1226_DMET	self-reported: hypothyroidism/myxoedema	Sex Heterogeneity
rs1171617	T	G	1.82582	0.000305279	0.0001672	6.69849	0.00458083	0.000683859	-6.07321	1.2538e-09	1.02555e-06	UKBB_20002_1466_DMET	self-reported: gout	Sex Heterogeneity
rs28461580	G	A	-1.02641	-0.000145003	0.000141271	-6.50126	-0.0037588	0.000578165	6.07183	1.2646e-09	1.02928e-06	UKBB_20002_1466_DMET	self-reported: gout	Sex Heterogeneity
rs1171619	G	A	1.38427	0.000237158	0.000171324	6.58642	0.00461758	0.000701075	-6.06955	1.28272e-09	1.03891e-06	UKBB_20002_1466_DMET	self-reported: gout	Sex Heterogeneity
rs1343125	G	A	10.1206	0.0102445	0.00101224	6.40029	0.00328407	0.000513113	6.13328	8.60876e-10	1.06149e-06	UKBB_20002_1226_DMET	self-reported: hypothyroidism/myxoedema	Sex Heterogeneity
rs7678928	T	C	-0.853619	-0.000121398	0.000142216	-6.45261	-0.00374731	0.000580744	6.06437	1.32469e-09	1.06768e-06	UKBB_20002_1466_DMET	self-reported: gout	Sex Heterogeneity
rs10744335	C	T	-1.05294	-0.000148733	0.000141256	-6.49462	-0.00375434	0.000578069	6.05906	1.36923e-09	1.08728e-06	UKBB_20002_1466_DMET	self-reported: gout	Sex Heterogeneity
rs11059094	T	C	-1.07638	-0.000152123	0.000141329	-6.50204	-0.00376027	0.000578322	6.06065	1.35577e-09	1.08728e-06	UKBB_20002_1466_DMET	self-reported: gout	Sex Heterogeneity
rs4758690	A	G	-1.05324	-0.000148779	0.000141259	-6.49459	-0.00375438	0.000578077	6.05896	1.37005e-09	1.08728e-06	UKBB_20002_1466_DMET	self-reported: gout	Sex Heterogeneity
rs7485447	T	G	-1.05283	-0.00014872	0.000141257	-6.49386	-0.00375392	0.000578072	6.05834	1.37533e-09	1.08728e-06	UKBB_20002_1466_DMET	self-reported: gout	Sex Heterogeneity
rs601663	G	A	-8.4004	-0.00798222	0.000950219	-3.00545	-0.0014517	0.000483022	-6.12654	8.98102e-10	1.09918e-06	UKBB_20002_1226_DMET	self-reported: hypothyroidism/myxoedema	Sex Heterogeneity
rs1029388	C	T	-8.12718	-0.0084859	0.00104414	-2.47006	-0.00131388	0.000531921	-6.1204	9.33424e-10	1.1316e-06	UKBB_20002_1226_DMET	self-reported: hypothyroidism/myxoedema	Sex Heterogeneity
rs642898	G	A	-8.39185	-0.00797975	0.000950892	-3.0042	-0.00145208	0.00048335	-6.11957	9.38285e-10	1.1316e-06	UKBB_20002_1226_DMET	self-reported: hypothyroidism/myxoedema	Sex Heterogeneity
rs7955575	A	G	1.07896	0.000152428	0.000141274	6.49081	0.00375315	0.000578224	-6.04927	1.45501e-09	1.14479e-06	UKBB_20002_1466_DMET	self-reported: gout	Sex Heterogeneity
rs737280	C	T	-8.41482	-0.00799685	0.00095033	-3.05729	-0.00147658	0.000482971	-6.11649	9.56591e-10	1.14532e-06	UKBB_20002_1226_DMET	self-reported: hypothyroidism/myxoedema	Sex Heterogeneity
rs1047796	C	T	1.04373	0.00014761	0.000141425	6.47665	0.00374883	0.000578822	-6.04385	1.50482e-09	1.17837e-06	UKBB_20002_1466_DMET	self-reported: gout	Sex Heterogeneity
rs1265566	T	C	8.97138	0.008215	0.000915689	4.16485	0.00193876	0.000465506	6.10992	9.96785e-10	1.18485e-06	UKBB_20002_1226_DMET	self-reported: hypothyroidism/myxoedema	Sex Heterogeneity
rs28605425	T	C	-1.04328	-0.000147396	0.000141282	-6.4725	-0.0037423	0.000578184	6.03987	1.54235e-09	1.19641e-06	UKBB_20002_1466_DMET	self-reported: gout	Sex Heterogeneity
rs948494	A	G	0.657037	9.77077e-05	0.00014871	6.37887	0.00387735	0.000607843	-6.03999	1.54125e-09	1.19641e-06	UKBB_20002_1466_DMET	self-reported: gout	Sex Heterogeneity
rs1783811	G	A	0.737611	0.000113242	0.000153525	-6.03418	-0.0037763	0.000625818	6.03615	1.5783e-09	1.21858e-06	UKBB_20002_1466_DMET	self-reported: gout	Sex Heterogeneity
rs6489244	C	T	-1.04697	-0.000147907	0.000141272	-6.46656	-0.00373807	0.000578062	6.03313	1.6081e-09	1.23582e-06	UKBB_20002_1466_DMET	self-reported: gout	Sex Heterogeneity
rs3809276	G	A	-7.68316	-0.00862576	0.00112268	-1.64063	-0.00093824	0.000571877	-6.10149	1.05086e-09	1.24021e-06	UKBB_20002_1226_DMET	self-reported: hypothyroidism/myxoedema	Sex Heterogeneity
rs847895	C	T	-7.64306	-0.00862184	0.00112806	-1.56879	-0.000901376	0.000574569	-6.09852	1.07057e-09	1.25451e-06	UKBB_20002_1226_DMET	self-reported: hypothyroidism/myxoedema	Sex Heterogeneity
rs4758685	A	G	1.04698	0.000147935	0.000141297	6.45933	0.0037355	0.00057831	-6.02627	1.67789e-09	1.27756e-06	UKBB_20002_1466_DMET	self-reported: gout	Sex Heterogeneity
rs9666878	A	C	0.145125	2.16099e-05	0.000148905	6.24024	0.00379409	0.000608003	-6.0266	1.67445e-09	1.27756e-06	UKBB_20002_1466_DMET	self-reported: gout	Sex Heterogeneity
rs2273758	C	A	-9.54907	-0.00770104	0.00080647	-4.35898	-0.00190176	0.000436286	-6.32475	2.53642e-10	1.30963e-06	UKBB_20003_1141191044_DMET	levothyroxine sodium	Sex Heterogeneity
rs28652632	T	G	-1.0744	-0.000151778	0.000141267	-6.45399	-0.00373097	0.000578088	6.01445	1.80494e-09	1.36799e-06	UKBB_20002_1466_DMET	self-reported: gout	Sex Heterogeneity
rs7136874	T	C	-7.60993	-0.00853488	0.00112154	-1.54293	-0.000881276	0.00057117	-6.08102	1.1942e-09	1.38953e-06	UKBB_20002_1226_DMET	self-reported: hypothyroidism/myxoedema	Sex Heterogeneity
rs2725222	A	G	0.477566	6.77223e-05	0.000141807	6.30379	0.00365467	0.000579758	-6.00981	1.85742e-09	1.40134e-06	UKBB_20002_1466_DMET	self-reported: gout	Sex Heterogeneity
rs6532037	G	A	0.144973	2.05865e-05	0.000142002	-6.15037	-0.0035698	0.00058042	6.00863	1.87097e-09	1.40515e-06	UKBB_20002_1466_DMET	self-reported: gout	Sex Heterogeneity
rs2238154	A	C	-8.14635	-0.00851399	0.00104513	-2.60142	-0.00138533	0.000532527	-6.07739	1.22152e-09	1.41137e-06	UKBB_20002_1226_DMET	self-reported: hypothyroidism/myxoedema	Sex Heterogeneity
rs2797414	A	G	-9.55761	-0.00770838	0.000806518	-4.41017	-0.00192399	0.000436263	-6.3083	2.82124e-10	1.41255e-06	UKBB_20003_1141191044_DMET	levothyroxine sodium	Sex Heterogeneity
rs609230	T	C	-7.69928	-0.00868415	0.00112792	-1.73044	-0.000994309	0.000574598	-6.07486	1.24094e-09	1.42381e-06	UKBB_20002_1226_DMET	self-reported: hypothyroidism/myxoedema	Sex Heterogeneity
rs7314282	G	A	-8.38146	-0.00793211	0.000946388	-3.08128	-0.00148319	0.000481353	-6.07376	1.24952e-09	1.42381e-06	UKBB_20002_1226_DMET	self-reported: hypothyroidism/myxoedema	Sex Heterogeneity
rs7675842	T	C	0.130378	1.85142e-05	0.000142004	-6.14857	-0.00356838	0.00058036	6.00337	1.93267e-09	1.44492e-06	UKBB_20002_1466_DMET	self-reported: gout	Sex Heterogeneity
rs12035317	G	T	10.0341	0.010165	0.00101305	6.37069	0.00327128	0.00051349	6.06972	1.28135e-09	1.45009e-06	UKBB_20002_1226_DMET	self-reported: hypothyroidism/myxoedema	Sex Heterogeneity
rs3742001	T	C	-7.58522	-0.00850752	0.00112159	-1.53319	-0.000875727	0.000571181	-6.06345	1.3323e-09	1.49749e-06	UKBB_20002_1226_DMET	self-reported: hypothyroidism/myxoedema	Sex Heterogeneity
rs12074958	G	A	10.0251	0.0101576	0.00101322	6.37525	0.00327426	0.00051359	6.05953	1.36521e-09	1.51388e-06	UKBB_20002_1226_DMET	self-reported: hypothyroidism/myxoedema	Sex Heterogeneity
rs2339973	T	C	-8.39059	-0.00794656	0.00094708	-3.13092	-0.001508	0.000481648	-6.05972	1.36362e-09	1.51388e-06	UKBB_20002_1226_DMET	self-reported: hypothyroidism/myxoedema	Sex Heterogeneity
rs1343128	A	G	10.0609	0.0102146	0.00101527	6.44824	0.00331909	0.000514728	6.05775	1.38041e-09	1.52053e-06	UKBB_20002_1226_DMET	self-reported: hypothyroidism/myxoedema	Sex Heterogeneity
rs7488857	G	A	1.03827	0.000146659	0.000141253	6.42232	0.00371268	0.00057809	-5.99234	2.06849e-09	1.53949e-06	UKBB_20002_1466_DMET	self-reported: gout	Sex Heterogeneity
rs3789598	A	C	9.51722	0.00768007	0.000806966	4.38503	0.00191438	0.00043657	6.2842	3.29545e-10	1.60145e-06	UKBB_20003_1141191044_DMET	levothyroxine sodium	Sex Heterogeneity
rs1427676	T	C	-12.0254	-0.00991557	0.000824551	-9.02955	-0.00402964	0.000446273	-6.27783	3.43323e-10	1.62074e-06	UKBB_20003_1141191044_DMET	levothyroxine sodium	Sex Heterogeneity
rs6532035	C	T	0.0668408	9.49722e-06	0.000142087	-6.14298	-0.00356851	0.000580909	5.98296	2.19125e-09	1.62355e-06	UKBB_20002_1466_DMET	self-reported: gout	Sex Heterogeneity
rs739496	G	A	-8.10998	-0.00847949	0.00104556	-2.63072	-0.00140163	0.000532794	-6.03149	1.62453e-09	1.77758e-06	UKBB_20002_1226_DMET	self-reported: hypothyroidism/myxoedema	Sex Heterogeneity
rs10858011	A	G	10.0824	0.0102286	0.00101449	6.55417	0.00337105	0.000514337	6.02902	1.64957e-09	1.7931e-06	UKBB_20002_1226_DMET	self-reported: hypothyroidism/myxoedema	Sex Heterogeneity
rs231775	G	A	11.9217	0.00952553	0.000799007	8.88973	0.00384254	0.000432245	6.25583	3.95417e-10	1.81481e-06	UKBB_20003_1141191044_DMET	levothyroxine sodium	Sex Heterogeneity
rs5756546	T	C	8.22361	0.0082829	0.00100721	2.87335	0.00147449	0.00051316	6.02301	1.71206e-09	1.84887e-06	UKBB_20002_1226_DMET	self-reported: hypothyroidism/myxoedema	Sex Heterogeneity
rs11227281	C	T	0.57574	8.55135e-05	0.000148528	6.27615	0.00381109	0.000607235	-5.95963	2.52815e-09	1.86481e-06	UKBB_20002_1466_DMET	self-reported: gout	Sex Heterogeneity
rs657197	A	C	-8.04641	-0.00846412	0.00105191	-2.54344	-0.00136332	0.000536016	-6.01454	1.80394e-09	1.93544e-06	UKBB_20002_1226_DMET	self-reported: hypothyroidism/myxoedema	Sex Heterogeneity
rs1113523	G	A	-10.0455	-0.0101929	0.00101467	-6.53213	-0.00336008	0.000514392	-6.0063	1.89806e-09	2.01338e-06	UKBB_20002_1226_DMET	self-reported: hypothyroidism/myxoedema	Sex Heterogeneity
rs229527	A	C	8.78349	0.00758176	0.000863183	4.03332	0.00176755	0.000438238	6.00605	1.90096e-09	2.01338e-06	UKBB_20002_1226_DMET	self-reported: hypothyroidism/myxoedema	Sex Heterogeneity
rs229528	T	C	8.8103	0.00761094	0.000863868	4.0929	0.00179523	0.000438621	6.00274	1.94017e-09	2.03917e-06	UKBB_20002_1226_DMET	self-reported: hypothyroidism/myxoedema	Sex Heterogeneity
rs7977828	G	A	-7.57642	-0.00851037	0.00112327	-1.65087	-0.000944491	0.000572117	-6.00192	1.94999e-09	2.03917e-06	UKBB_20002_1226_DMET	self-reported: hypothyroidism/myxoedema	Sex Heterogeneity
rs2339818	C	T	-7.55051	-0.00850761	0.00112676	-1.60351	-0.000920049	0.000573772	-6.00074	1.9642e-09	2.04112e-06	UKBB_20002_1226_DMET	self-reported: hypothyroidism/myxoedema	Sex Heterogeneity
rs1544396	C	T	-7.50585	-0.00844766	0.00112548	-1.52064	-0.000871551	0.000573148	-5.99844	1.99226e-09	2.05122e-06	UKBB_20002_1226_DMET	self-reported: hypothyroidism/myxoedema	Sex Heterogeneity
rs6490294	A	C	-7.61062	-0.00855351	0.00112389	-1.72724	-0.000988644	0.000572385	-5.99791	1.99875e-09	2.05122e-06	UKBB_20002_1226_DMET	self-reported: hypothyroidism/myxoedema	Sex Heterogeneity
rs2285727	T	G	-7.57365	-0.00850868	0.00112346	-1.66446	-0.000952448	0.000572228	-5.99322	2.05724e-09	2.08555e-06	UKBB_20002_1226_DMET	self-reported: hypothyroidism/myxoedema	Sex Heterogeneity
rs617044	C	T	-7.59394	-0.00857461	0.00112914	-1.70456	-0.000980276	0.000575092	-5.9932	2.05745e-09	2.08555e-06	UKBB_20002_1226_DMET	self-reported: hypothyroidism/myxoedema	Sex Heterogeneity
rs10744177	T	G	1.02553	0.000145944	0.000142311	6.35785	0.00370322	0.000582465	-5.93277	2.97871e-09	2.18738e-06	UKBB_20002_1466_DMET	self-reported: gout	Sex Heterogeneity
rs6591188	C	T	0.172385	2.57057e-05	0.000149118	6.1442	0.00374161	0.000608967	-5.92687	3.08755e-09	2.25727e-06	UKBB_20002_1466_DMET	self-reported: gout	Sex Heterogeneity
rs6000603	G	A	8.17224	0.00824208	0.00100855	2.87735	0.00147837	0.000513796	5.97563	2.29209e-09	2.30922e-06	UKBB_20002_1226_DMET	self-reported: hypothyroidism/myxoedema	Sex Heterogeneity
rs2169611	A	G	1.56377	0.000435699	0.00027862	-5.70977	-0.00646907	0.00113298	5.91802	3.25836e-09	2.37166e-06	UKBB_20002_1466_DMET	self-reported: gout	Sex Heterogeneity
rs746429	A	G	0.0684345	1.02084e-05	0.000149171	6.10801	0.00372114	0.000609223	-5.91648	3.2891e-09	2.38353e-06	UKBB_20002_1466_DMET	self-reported: gout	Sex Heterogeneity
rs1545745	C	T	1.60135	0.000446409	0.000278771	-5.69799	-0.0064601	0.00113375	5.91554	3.3079e-09	2.38668e-06	UKBB_20002_1466_DMET	self-reported: gout	Sex Heterogeneity
rs3809117	A	G	-1.01231	-0.00014416	0.000142407	-6.33317	-0.00369156	0.000582893	5.91197	3.38036e-09	2.41785e-06	UKBB_20002_1466_DMET	self-reported: gout	Sex Heterogeneity
rs6845249	T	C	-0.414667	-5.9909e-05	0.000144475	-6.18952	-0.00364089	0.000588234	5.91198	3.38026e-09	2.41785e-06	UKBB_20002_1466_DMET	self-reported: gout	Sex Heterogeneity
rs4148217	A	C	6.93059	0.00435793	0.000628797	-1.11508	-0.000447368	0.000401199	6.4424	1.17598e-10	2.42879e-06	UKBB_20002_1162_DMET	self-reported: cholelithiasis/gall stones	Sex Heterogeneity
rs11065884	G	A	-8.08811	-0.00843917	0.00104341	-2.72864	-0.00145328	0.000532602	-5.96329	2.47203e-09	2.47541e-06	UKBB_20002_1226_DMET	self-reported: hypothyroidism/myxoedema	Sex Heterogeneity
rs632650	T	G	-7.30339	-0.00873105	0.00119548	-1.20168	-0.000732676	0.000609708	-5.96012	2.52054e-09	2.50879e-06	UKBB_20002_1226_DMET	self-reported: hypothyroidism/myxoedema	Sex Heterogeneity
rs10849943	T	C	-8.06321	-0.00843214	0.00104576	-2.6931	-0.00143789	0.000533916	-5.95675	2.57303e-09	2.51558e-06	UKBB_20002_1226_DMET	self-reported: hypothyroidism/myxoedema	Sex Heterogeneity
rs12423041	C	T	-7.54386	-0.00853402	0.00113125	-1.67807	-0.000968047	0.00057688	-5.95817	2.55084e-09	2.51558e-06	UKBB_20002_1226_DMET	self-reported: hypothyroidism/myxoedema	Sex Heterogeneity
rs649406	C	T	-7.58467	-0.00851771	0.00112302	-1.76491	-0.00100952	0.000571994	-5.95747	2.5617e-09	2.51558e-06	UKBB_20002_1226_DMET	self-reported: hypothyroidism/myxoedema	Sex Heterogeneity
rs630616	C	T	-7.57176	-0.00854575	0.00112863	-1.7435	-0.00100226	0.000574855	-5.95572	2.58926e-09	2.51655e-06	UKBB_20002_1226_DMET	self-reported: hypothyroidism/myxoedema	Sex Heterogeneity
rs4456089	T	C	9.92159	0.0100734	0.0010153	6.42694	0.00330817	0.000514735	5.94314	2.79615e-09	2.70174e-06	UKBB_20002_1226_DMET	self-reported: hypothyroidism/myxoedema	Sex Heterogeneity
rs7304572	T	C	-7.60338	-0.00851911	0.00112044	-1.84183	-0.0010512	0.00057074	-5.93903	2.86719e-09	2.75427e-06	UKBB_20002_1226_DMET	self-reported: hypothyroidism/myxoedema	Sex Heterogeneity
rs5756552	T	C	8.14071	0.00821652	0.00100931	2.90907	0.00149569	0.000514147	5.93336	2.96803e-09	2.83465e-06	UKBB_20002_1226_DMET	self-reported: hypothyroidism/myxoedema	Sex Heterogeneity
rs10745339	G	A	9.8506	0.00999577	0.00101474	6.3144	0.00324778	0.000514345	5.93152	3.00151e-09	2.85016e-06	UKBB_20002_1226_DMET	self-reported: hypothyroidism/myxoedema	Sex Heterogeneity
rs4646777	A	G	-7.58172	-0.00857101	0.00113048	-1.82281	-0.00104961	0.000575817	-5.92852	3.05674e-09	2.88602e-06	UKBB_20002_1226_DMET	self-reported: hypothyroidism/myxoedema	Sex Heterogeneity
rs7294902	C	T	-7.56104	-0.00850445	0.00112477	-1.79635	-0.00102983	0.000573294	-5.92074	3.20501e-09	3.00881e-06	UKBB_20002_1226_DMET	self-reported: hypothyroidism/myxoedema	Sex Heterogeneity
rs4646778	A	C	-7.61489	-0.00860184	0.00112961	-1.90889	-0.00109823	0.000575323	-5.91916	3.23586e-09	3.02061e-06	UKBB_20002_1226_DMET	self-reported: hypothyroidism/myxoedema	Sex Heterogeneity
rs441	C	T	-7.60686	-0.0085887	0.00112907	-1.89638	-0.00109053	0.000575058	-5.91768	3.26517e-09	3.03085e-06	UKBB_20002_1226_DMET	self-reported: hypothyroidism/myxoedema	Sex Heterogeneity
rs627308	A	C	-7.56774	-0.00850584	0.00112396	-1.82516	-0.00104483	0.000572459	-5.91511	3.31645e-09	3.06125e-06	UKBB_20002_1226_DMET	self-reported: hypothyroidism/myxoedema	Sex Heterogeneity
rs17013326	A	G	9.83542	0.00998009	0.00101471	6.32495	0.00325317	0.000514339	5.91315	3.3563e-09	3.08082e-06	UKBB_20002_1226_DMET	self-reported: hypothyroidism/myxoedema	Sex Heterogeneity
rs10858000	T	C	9.8495	0.00999809	0.00101509	6.35683	0.00327157	0.000514653	5.9103	3.41489e-09	3.11729e-06	UKBB_20002_1226_DMET	self-reported: hypothyroidism/myxoedema	Sex Heterogeneity
rs16941759	A	G	-7.56157	-0.00850604	0.0011249	-1.82347	-0.00104547	0.000573342	-5.90896	3.44265e-09	3.12536e-06	UKBB_20002_1226_DMET	self-reported: hypothyroidism/myxoedema	Sex Heterogeneity
rs11066077	T	C	-7.55101	-0.00849432	0.00112493	-1.81536	-0.00104083	0.000573346	-5.90322	3.56467e-09	3.16976e-06	UKBB_20002_1226_DMET	self-reported: hypothyroidism/myxoedema	Sex Heterogeneity
rs11066089	A	C	-7.55079	-0.00849408	0.00112493	-1.81536	-0.00104083	0.000573346	-5.90303	3.56879e-09	3.16976e-06	UKBB_20002_1226_DMET	self-reported: hypothyroidism/myxoedema	Sex Heterogeneity
rs3752630	C	A	-7.52573	-0.00846339	0.00112459	-1.76735	-0.00101319	0.000573281	-5.90217	3.58748e-09	3.16976e-06	UKBB_20002_1226_DMET	self-reported: hypothyroidism/myxoedema	Sex Heterogeneity
rs7133881	C	A	-7.55136	-0.0084947	0.00112492	-1.8154	-0.00104085	0.000573346	-5.90355	3.55762e-09	3.16976e-06	UKBB_20002_1226_DMET	self-reported: hypothyroidism/myxoedema	Sex Heterogeneity
rs7974772	T	C	-7.54362	-0.00848519	0.00112482	-1.79613	-0.00102976	0.000573321	-5.90527	3.52067e-09	3.16976e-06	UKBB_20002_1226_DMET	self-reported: hypothyroidism/myxoedema	Sex Heterogeneity
rs4378452	C	T	9.0442	0.00807547	0.00089289	4.77747	0.00216728	0.000453646	5.89921	3.65249e-09	3.21003e-06	UKBB_20002_1226_DMET	self-reported: hypothyroidism/myxoedema	Sex Heterogeneity
rs11102652	T	C	9.86135	0.0100089	0.00101496	6.41199	0.00329866	0.000514451	5.89707	3.70019e-09	3.23475e-06	UKBB_20002_1226_DMET	self-reported: hypothyroidism/myxoedema	Sex Heterogeneity
rs4645927	T	C	0.201834	3.00847e-05	0.000149057	6.08217	0.00370107	0.000608512	-5.85949	4.64279e-09	3.30651e-06	UKBB_20002_1466_DMET	self-reported: gout	Sex Heterogeneity
rs7934036	T	G	0.0976349	1.45414e-05	0.000148937	6.05103	0.00368052	0.000608248	-5.85417	4.79411e-09	3.39962e-06	UKBB_20002_1466_DMET	self-reported: gout	Sex Heterogeneity
rs886205	G	A	-7.56298	-0.00849062	0.00112265	-1.88058	-0.00107526	0.000571771	-5.88583	3.96068e-09	3.44425e-06	UKBB_20002_1226_DMET	self-reported: hypothyroidism/myxoedema	Sex Heterogeneity
rs1471400	A	G	1.56189	0.000230919	0.000147846	6.39678	0.00386434	0.000604108	-5.84211	5.15438e-09	3.63947e-06	UKBB_20002_1466_DMET	self-reported: gout	Sex Heterogeneity
rs1981517	G	A	-7.49515	-0.00843203	0.001125	-1.77348	-0.00101704	0.000573472	-5.87217	4.30115e-09	3.72074e-06	UKBB_20002_1226_DMET	self-reported: hypothyroidism/myxoedema	Sex Heterogeneity
rs10850003	A	G	-7.54682	-0.00844961	0.00111963	-1.90021	-0.00108376	0.000570338	-5.86208	4.57114e-09	3.73151e-06	UKBB_20002_1226_DMET	self-reported: hypothyroidism/myxoedema	Sex Heterogeneity
rs11066054	T	G	-7.47587	-0.00841124	0.00112512	-1.76561	-0.00101277	0.000573607	-5.85831	4.67597e-09	3.73151e-06	UKBB_20002_1226_DMET	self-reported: hypothyroidism/myxoedema	Sex Heterogeneity
rs12321677	A	G	-7.51432	-0.00845231	0.00112483	-1.81813	-0.00104239	0.000573328	-5.86917	4.37989e-09	3.73151e-06	UKBB_20002_1226_DMET	self-reported: hypothyroidism/myxoedema	Sex Heterogeneity
rs12426566	C	T	-7.47594	-0.00841129	0.00112511	-1.76482	-0.00101231	0.000573607	-5.85876	4.66345e-09	3.73151e-06	UKBB_20002_1226_DMET	self-reported: hypothyroidism/myxoedema	Sex Heterogeneity
rs2879603	G	A	-7.4772	-0.00841278	0.00112512	-1.76679	-0.00101344	0.000573606	-5.859	4.65656e-09	3.73151e-06	UKBB_20002_1226_DMET	self-reported: hypothyroidism/myxoedema	Sex Heterogeneity
rs3177647	T	C	-7.47577	-0.00841142	0.00112516	-1.76889	-0.00101467	0.000573623	-5.85675	4.72011e-09	3.73151e-06	UKBB_20002_1226_DMET	self-reported: hypothyroidism/myxoedema	Sex Heterogeneity
rs3213628	T	G	-7.47537	-0.00841067	0.00112512	-1.76534	-0.0010126	0.000573601	-5.85801	4.68454e-09	3.73151e-06	UKBB_20002_1226_DMET	self-reported: hypothyroidism/myxoedema	Sex Heterogeneity
rs3741998	G	A	-7.51429	-0.00845226	0.00112483	-1.81831	-0.00104248	0.000573323	-5.86907	4.38254e-09	3.73151e-06	UKBB_20002_1226_DMET	self-reported: hypothyroidism/myxoedema	Sex Heterogeneity
rs4648328	T	C	-7.59378	-0.00860102	0.00113264	-2.00305	-0.00115594	0.000577089	-5.85681	4.71831e-09	3.73151e-06	UKBB_20002_1226_DMET	self-reported: hypothyroidism/myxoedema	Sex Heterogeneity
rs6489817	C	A	-7.47494	-0.00841014	0.00112511	-1.7653	-0.00101258	0.0005736	-5.85765	4.69471e-09	3.73151e-06	UKBB_20002_1226_DMET	self-reported: hypothyroidism/myxoedema	Sex Heterogeneity
rs7294623	A	G	-7.47561	-0.00841091	0.00112511	-1.76482	-0.00101231	0.000573607	-5.85846	4.67191e-09	3.73151e-06	UKBB_20002_1226_DMET	self-reported: hypothyroidism/myxoedema	Sex Heterogeneity
[truncated: 930 more rows]

## Sheet: Supplementary Data 6
Trait_name	SNP	PPH0	PPH1	PPH2	PPH3	PPH4
[truncated: 84 more rows]

## Sheet: Supplementary Data 7
gene_SNP	variant_id	rs_id_dbSNP151_GRCh38p7	gene_id_ensembl	pval_nominal_male	slope_male	slope_se_male	padj_variants_male	FDR_DMET_test_male	slope_female	slope_se_female	pval_nominal_female	padj_variants_female	FDR_DMET_test_female	z_score_diff	pvalue_z_score_test
[truncated: 120 more rows]

[truncated: 13 more sheets: Supplementary Data 8, Supplementary Data 9, Supplementary Data 10, Supplementary Data 11, Supplementary Data 12, Supplementary Data 13, Supplementary Data 14, Supplementary Data 15, Supplementary Data 16, Supplementary Data 17, Supplementary Data 18, Supplementary Data 19, Supplementary Data 20]
