# Supplementary material for: Deciphering genetic causes for sex differences in human health through drug metabolism and transporter genes
Source: Nat Commun. 2023 Jan 12;14:175. doi: 10.1038/s41467-023-35808-6 (PMC9837057; doi:10.1038/s41467-023-35808-6)
Supplement: Supplementary file 6 — Source Data [file 41467_2023_35808_MOESM6_ESM.xlsx]

## Sheet: Figure 4f
	M			F				All Units ng/mL
N-desmethylclozapine	255	206	205	171	150	170
Clozapine N-oxide	101	69	97	99	61	78
N-desmethylclozapine - NC	< LLOQ	< LLOQ	< LLOQ	< LLOQ	< LLOQ	< LLOQ			Clozapine	N-desmethylclozapine	Clozapine_N-oxide
Clozapine N-oxide - NC	< LLOQ	< LLOQ	< LLOQ	32	26	< LLOQ		LLOQ: Lower limit of Quantitation	500	25	25

## Sheet: Figure 4b
Membrane	Lane Name	Signal CYP1A2	Signal CYP3A4	Signal GAPDH	Signal Normalized CYP1A2	Signal Normalized CYP3A4
M1	F	0.0973623	1.05466	0.209257	0.465275	5.04003
M1	F	0.0765588	0.977643	0.118854	0.644139	8.22554
M1	F	0.0734141	0.774049	0.185457	0.395856	4.17375
M2	F	0.0885473	0.77721	0.151782	0.583385	5.12057
M2	F	0.122185	0.887746	0.178682	0.683815	4.96831
M2	F	0.09085	0.798752	0.180663	0.50287	4.42123
M1	M	0.137899	0.51242	0.189852	0.72635	2.69905
M1	M	0.127942	0.629465	0.108233	1.1821	5.81582
M1	M	0.105119	0.422495	0.165577	0.634864	2.55165
M2	M	0.143601	0.424623	0.177672	0.808237	2.38992
M2	M	0.154717	0.448868	0.160113	0.966295	2.80344
M2	M	0.113305	0.382496	0.164178	0.69014	2.32977
